# Supplementary material for: Bioinformatics analysis of ERCC family in pan-cancer and ERCC2 in bladder cancer
Source: Front Immunol. 2024 Aug 13;15:1402548. doi: 10.3389/fimmu.2024.1402548 (PMC11347307; doi:10.3389/fimmu.2024.1402548)
Supplement: Supplementary Table 1 — K-M analysis of OS, PFS, DFS, and DSS for 33 cancer types summarized by ERCC expression. [file Table1.xlsx]

## Sheet: KMsurvival(OS).result_ERCC
Gene	CancerType	Survival type	pValue	High expression groups	Low expression groups
ERCC1	ACC	OS	1.83866e-06	Worse	Better
ERCC1	BRCA	OS	0.00247503	Better	Worse
ERCC1	CESC	OS	0.00417969	Better	Worse
ERCC1	CHOL	OS	0.0450547	Better	Worse
ERCC1	ESCA	OS	0.0313358	Better	Worse
ERCC1	GBM	OS	0.00220053	Better	Worse
ERCC1	HNSC	OS	0.00837816	Better	Worse
ERCC1	KICH	OS	0.000440754	Worse	Better
ERCC1	KIRC	OS	7.94666e-05	Worse	Better
ERCC1	LAML	OS	0.00661917	Worse	Better
ERCC1	LGG	OS	7.20889e-06	Worse	Better
ERCC1	LIHC	OS	0.00161607	Worse	Better
ERCC1	LUAD	OS	0.000350927	Worse	Better
ERCC1	LUSC	OS	0.00836066	Better	Worse
ERCC1	MESO	OS	0.0228725	Worse	Better
ERCC1	PAAD	OS	0.0168895	Better	Worse
ERCC1	PCPG	OS	0.00298875	Better	Worse
ERCC1	PRAD	OS	0.0196638	Better	Worse
ERCC1	SARC	OS	0.00291684	Worse	Better
ERCC1	UCS	OS	0.0373739	Worse	Better
ERCC2	ACC	OS	0.00607061	Worse	Better
ERCC2	BLCA	OS	0.0435184	Better	Worse
ERCC2	BRCA	OS	0.049009	Better	Worse
ERCC2	COAD	OS	0.0463328	Worse	Better
ERCC2	ESCA	OS	0.0217233	Better	Worse
ERCC2	HNSC	OS	0.0123003	Worse	Better
ERCC2	KIRP	OS	2.94931e-05	Better	Worse
ERCC2	LAML	OS	0.0165908	Worse	Better
ERCC2	LIHC	OS	4.34188e-05	Worse	Better
ERCC2	LUSC	OS	0.0044325	Better	Worse
ERCC2	MESO	OS	0.0118042	Worse	Better
ERCC2	OV	OS	0.0398121	Worse	Better
ERCC2	PAAD	OS	0.000262566	Better	Worse
ERCC2	PCPG	OS	0.00014628	Worse	Better
ERCC2	SARC	OS	6.20598e-07	Worse	Better
ERCC2	SKCM	OS	0.00161605	Worse	Better
ERCC2	THYM	OS	0.000107302	Better	Worse
ERCC2	UCEC	OS	0.011906	Worse	Better
ERCC2	UCS	OS	0.000753335	Worse	Better
ERCC2	UVM	OS	0.000409385	Better	Worse
ERCC3	ACC	OS	2.88473e-06	Worse	Better
ERCC3	BLCA	OS	0.0438379	Better	Worse
ERCC3	COAD	OS	0.0107248	Worse	Better
ERCC3	DLBC	OS	0.0195161	Worse	Better
ERCC3	GBM	OS	0.0488571	Better	Worse
ERCC3	HNSC	OS	0.00776413	Worse	Better
ERCC3	KICH	OS	0.0108378	Worse	Better
ERCC3	KIRC	OS	2.37491e-06	Worse	Better
ERCC3	KIRP	OS	0.000168553	Worse	Better
ERCC3	LIHC	OS	1.35239e-06	Worse	Better
ERCC3	LUSC	OS	0.0191617	Better	Worse
ERCC3	MESO	OS	0.0373429	Better	Worse
ERCC3	PCPG	OS	0.0386698	Better	Worse
ERCC3	SARC	OS	0.000754816	Better	Worse
ERCC3	SKCM	OS	0.00227383	Better	Worse
ERCC3	THYM	OS	0.0456396	Better	Worse
ERCC3	UCEC	OS	1.1258e-05	Worse	Better
ERCC3	UCS	OS	0.0141255	Worse	Better
ERCC4	ACC	OS	0.0328602	Better	Worse
ERCC4	BLCA	OS	0.000252602	Worse	Better
ERCC4	CHOL	OS	0.0432814	Worse	Better
ERCC4	COAD	OS	0.040243	Better	Worse
ERCC4	DLBC	OS	0.0310425	Worse	Better
ERCC4	ESCA	OS	0.0096618	Better	Worse
ERCC4	GBM	OS	0.0425484	Better	Worse
ERCC4	HNSC	OS	0.0125807	Better	Worse
ERCC4	KICH	OS	0.00239611	Worse	Better
ERCC4	KIRC	OS	3.02142e-05	Better	Worse
ERCC4	LGG	OS	9.80323e-06	Worse	Better
ERCC4	LIHC	OS	0.0194323	Worse	Better
ERCC4	READ	OS	0.000993403	Better	Worse
ERCC4	SKCM	OS	0.00475733	Better	Worse
ERCC4	THCA	OS	0.0218501	Worse	Better
ERCC4	UCS	OS	0.0414429	Better	Worse
ERCC5	ACC	OS	0.018116	Worse	Better
ERCC5	BLCA	OS	3.23531e-05	Better	Worse
ERCC5	BRCA	OS	0.00240179	Better	Worse
ERCC5	CESC	OS	0.00233937	Better	Worse
ERCC5	COAD	OS	0.0303723	Worse	Better
ERCC5	ESCA	OS	0.0227129	Worse	Better
ERCC5	KIRC	OS	5.29695e-07	Worse	Better
ERCC5	LGG	OS	4.64064e-06	Better	Worse
ERCC5	MESO	OS	0.0029954	Better	Worse
ERCC5	PAAD	OS	0.000915775	Better	Worse
ERCC5	SARC	OS	0.0172877	Better	Worse
ERCC5	SKCM	OS	0.00082864	Better	Worse
ERCC5	STAD	OS	0.0473229	Better	Worse
ERCC5	THYM	OS	0.0047598	Better	Worse
ERCC5	UCEC	OS	0.00812247	Better	Worse
ERCC6	ACC	OS	0.00335791	Worse	Better
ERCC6	BLCA	OS	0.0278829	Better	Worse
ERCC6	BRCA	OS	0.03053	Worse	Better
ERCC6	COAD	OS	0.00734576	Worse	Better
ERCC6	DLBC	OS	0.0476335	Worse	Better
ERCC6	GBM	OS	0.0250462	Better	Worse
ERCC6	HNSC	OS	0.00873518	Worse	Better
ERCC6	KIRC	OS	0.0171179	Better	Worse
ERCC6	KIRP	OS	0.0049132	Worse	Better
ERCC6	LGG	OS	1.31575e-05	Better	Worse
ERCC6	LIHC	OS	0.0491707	Worse	Better
ERCC6	LUSC	OS	0.0204116	Worse	Better
ERCC6	MESO	OS	0.0458334	Better	Worse
ERCC6	OV	OS	0.0278473	Worse	Better
ERCC6	PCPG	OS	0.0124414	Worse	Better
ERCC6	PRAD	OS	0.0287191	Worse	Better
ERCC6	SARC	OS	0.0116443	Better	Worse
ERCC6	TGCT	OS	0.0464376	Better	Worse
ERCC8	ACC	OS	0.0366358	Worse	Better
ERCC8	BLCA	OS	0.00808078	Worse	Better
ERCC8	BRCA	OS	0.00388312	Worse	Better
ERCC8	COAD	OS	0.0264532	Better	Worse
ERCC8	GBM	OS	0.0236204	Better	Worse
ERCC8	HNSC	OS	0.0467545	Better	Worse
ERCC8	KICH	OS	0.00121689	Worse	Better
ERCC8	KIRC	OS	0.00302968	Better	Worse
ERCC8	KIRP	OS	0.0138708	Better	Worse
ERCC8	LAML	OS	0.000312146	Better	Worse
ERCC8	LGG	OS	0.0406603	Worse	Better
ERCC8	LIHC	OS	0.00219083	Worse	Better
ERCC8	LUAD	OS	0.0335394	Worse	Better
ERCC8	MESO	OS	0.00971297	Worse	Better
ERCC8	SARC	OS	0.0274144	Worse	Better
ERCC8	SKCM	OS	3.21865e-05	Better	Worse
ERCC8	STAD	OS	0.0289501	Worse	Better
ERCC8	THCA	OS	0.00834475	Worse	Better
ERCC8	UCEC	OS	0.0253767	Worse	Better

## Sheet: KMsurvival(DFS).result_ERCC
Gene	CancerType	Survival type	pValue	High expression groups	Low expression groups
ERCC1	ACC	DFS	0.00179443	Worse	Better
ERCC1	HNSC	DFS	0.0205065	Better	Worse
ERCC1	LUSC	DFS	0.0103714	Worse	Better
ERCC1	OV	DFS	0.007093	Worse	Better
ERCC1	PAAD	DFS	0.0191419	Better	Worse
ERCC1	READ	DFS	0.0329762	Worse	Better
ERCC1	SARC	DFS	0.0261961	Worse	Better
ERCC1	STAD	DFS	0.0427523	Worse	Better
ERCC1	THCA	DFS	0.0100529	Better	Worse
ERCC2	ACC	DFS	0.034533	Worse	Better
ERCC2	BLCA	DFS	0.0119725	Better	Worse
ERCC2	BRCA	DFS	0.0473684	Worse	Better
ERCC2	CESC	DFS	0.0267241	Worse	Better
ERCC2	KIRP	DFS	0.0236481	Better	Worse
ERCC2	LGG	DFS	0.0363858	Worse	Better
ERCC2	LIHC	DFS	0.00204126	Worse	Better
ERCC2	LUSC	DFS	0.00104007	Worse	Better
ERCC2	OV	DFS	0.0251697	Better	Worse
ERCC2	PAAD	DFS	0.00346889	Better	Worse
ERCC2	PCPG	DFS	0.0404177	Worse	Better
ERCC2	PRAD	DFS	0.0370367	Worse	Better
ERCC2	THCA	DFS	0.0120863	Better	Worse
ERCC3	ACC	DFS	6.06286e-06	Worse	Better
ERCC3	CESC	DFS	0.00484828	Worse	Better
ERCC3	CHOL	DFS	0.0361967	Worse	Better
ERCC3	COAD	DFS	0.000603513	Worse	Better
ERCC3	HNSC	DFS	0.0483126	Worse	Better
ERCC3	KIRP	DFS	0.0225669	Worse	Better
ERCC3	LIHC	DFS	8.96911e-06	Worse	Better
ERCC3	OV	DFS	0.0349349	Better	Worse
ERCC3	PCPG	DFS	0.00747537	Worse	Better
ERCC3	PRAD	DFS	1.4419e-07	Worse	Better
ERCC3	SARC	DFS	0.00301192	Better	Worse
ERCC3	STAD	DFS	0.0348287	Worse	Better
ERCC3	TGCT	DFS	0.00995226	Better	Worse
ERCC3	THCA	DFS	0.0189469	Worse	Better
ERCC3	UCEC	DFS	2.69503e-05	Worse	Better
ERCC4	BRCA	DFS	0.0315387	Better	Worse
ERCC4	ESCA	DFS	0.00189828	Worse	Better
ERCC4	KIRP	DFS	0.011352	Worse	Better
ERCC4	LUAD	DFS	0.0491656	Worse	Better
ERCC4	OV	DFS	0.00441232	Better	Worse
ERCC4	STAD	DFS	0.0232053	Worse	Better
ERCC4	THCA	DFS	0.0433557	Better	Worse
ERCC5	ACC	DFS	0.00492417	Worse	Better
ERCC5	COAD	DFS	0.00043261	Worse	Better
ERCC5	ESCA	DFS	0.0416922	Worse	Better
ERCC5	KIRP	DFS	0.0279964	Worse	Better
ERCC5	LIHC	DFS	0.0482396	Worse	Better
ERCC5	MESO	DFS	0.0287216	Better	Worse
ERCC5	OV	DFS	0.0195308	Better	Worse
ERCC5	PAAD	DFS	0.0142218	Better	Worse
ERCC5	READ	DFS	0.0164431	Worse	Better
ERCC5	THCA	DFS	0.0439524	Worse	Better
ERCC5	UCS	DFS	0.00883829	Worse	Better
ERCC6	ACC	DFS	0.00064891	Worse	Better
ERCC6	BLCA	DFS	0.0124773	Worse	Better
ERCC6	CHOL	DFS	0.027058	Better	Worse
ERCC6	ESCA	DFS	0.0375314	Better	Worse
ERCC6	KICH	DFS	0.00241449	Worse	Better
ERCC6	KIRP	DFS	0.0237061	Worse	Better
ERCC6	LGG	DFS	0.0465739	Better	Worse
ERCC6	LIHC	DFS	0.00260594	Worse	Better
ERCC6	LUAD	DFS	0.0294768	Better	Worse
ERCC6	OV	DFS	0.0106757	Better	Worse
ERCC6	PAAD	DFS	0.00641544	Worse	Better
ERCC6	PCPG	DFS	0.0498377	Better	Worse
ERCC6	PRAD	DFS	0.0387127	Better	Worse
ERCC6	STAD	DFS	0.0247244	Better	Worse
ERCC6	TGCT	DFS	0.035946	Better	Worse
ERCC6	THCA	DFS	0.000426281	Worse	Better
ERCC6	UCS	DFS	0.0406676	Worse	Better
ERCC8	HNSC	DFS	0.011527	Worse	Better
ERCC8	KICH	DFS	0.0058139	Worse	Better
ERCC8	KIRC	DFS	0.0437595	Better	Worse
ERCC8	LIHC	DFS	0.00220385	Worse	Better
ERCC8	OV	DFS	0.0395191	Worse	Better
ERCC8	PCPG	DFS	0.00172012	Worse	Better
ERCC8	PRAD	DFS	0.00517063	Better	Worse
ERCC8	STAD	DFS	0.0376165	Worse	Better
ERCC8	TGCT	DFS	0.00625934	Worse	Better

## Sheet: KMsurvival(DSS).result_ERCC
Gene	CancerType	Survival type	pValue	High expression groups	Low expression groups
ERCC1	ACC	DSS	7.72201e-06	Worse	Better
ERCC1	BRCA	DSS	0.0281232	Better	Worse
ERCC1	CHOL	DSS	0.0441281	Better	Worse
ERCC1	COAD	DSS	0.00701888	Worse	Better
ERCC1	DLBC	DSS	0.0296081	Worse	Better
ERCC1	GBM	DSS	0.00239165	Better	Worse
ERCC1	HNSC	DSS	0.0272843	Better	Worse
ERCC1	KICH	DSS	0.00118498	Worse	Better
ERCC1	KIRC	DSS	3.02803e-05	Worse	Better
ERCC1	KIRP	DSS	0.0194176	Worse	Better
ERCC1	LGG	DSS	3.15661e-06	Worse	Better
ERCC1	LIHC	DSS	0.0135174	Worse	Better
ERCC1	LUAD	DSS	0.000188678	Worse	Better
ERCC1	LUSC	DSS	0.00438213	Better	Worse
ERCC1	MESO	DSS	0.0172093	Worse	Better
ERCC1	PAAD	DSS	0.0088071	Better	Worse
ERCC1	SARC	DSS	0.00452133	Worse	Better
ERCC1	THCA	DSS	0.0175726	Worse	Better
ERCC1	UCEC	DSS	0.02202	Better	Worse
ERCC1	UCS	DSS	0.0168419	Worse	Better
ERCC2	ACC	DSS	0.0111675	Worse	Better
ERCC2	COAD	DSS	0.000219961	Worse	Better
ERCC2	KIRP	DSS	0.000171958	Better	Worse
ERCC2	LGG	DSS	0.0229972	Worse	Better
ERCC2	LIHC	DSS	8.65523e-05	Worse	Better
ERCC2	LUAD	DSS	0.0431194	Worse	Better
ERCC2	MESO	DSS	0.00203133	Worse	Better
ERCC2	OV	DSS	0.0147447	Worse	Better
ERCC2	PAAD	DSS	0.000147374	Better	Worse
ERCC2	PCPG	DSS	3.17285e-06	Worse	Better
ERCC2	SARC	DSS	5.70865e-06	Worse	Better
ERCC2	SKCM	DSS	0.0011648	Worse	Better
ERCC2	THYM	DSS	0.00395302	Better	Worse
ERCC2	UCS	DSS	0.000640864	Worse	Better
ERCC2	UVM	DSS	0.00281483	Better	Worse
ERCC3	ACC	DSS	2.7708e-05	Worse	Better
ERCC3	CESC	DSS	0.0374754	Better	Worse
ERCC3	COAD	DSS	0.0063583	Worse	Better
ERCC3	KICH	DSS	0.000658732	Worse	Better
ERCC3	KIRC	DSS	0.00765878	Worse	Better
ERCC3	KIRP	DSS	0.000663691	Worse	Better
ERCC3	LIHC	DSS	1.80715e-06	Worse	Better
ERCC3	LUAD	DSS	0.00134998	Worse	Better
ERCC3	PRAD	DSS	0.00205365	Worse	Better
ERCC3	READ	DSS	0.0124583	Worse	Better
ERCC3	SARC	DSS	0.00114141	Better	Worse
ERCC3	SKCM	DSS	0.0187972	Better	Worse
ERCC3	THCA	DSS	0.00695097	Worse	Better
ERCC3	THYM	DSS	0.0114485	Better	Worse
ERCC3	UCEC	DSS	9.03908e-06	Worse	Better
ERCC3	UCS	DSS	0.0117567	Worse	Better
ERCC4	ACC	DSS	0.0386541	Better	Worse
ERCC4	BLCA	DSS	0.00173359	Worse	Better
ERCC4	BRCA	DSS	0.0100398	Better	Worse
ERCC4	COAD	DSS	0.0239105	Better	Worse
ERCC4	ESCA	DSS	0.0103151	Better	Worse
ERCC4	GBM	DSS	0.0158144	Better	Worse
ERCC4	HNSC	DSS	0.000464448	Better	Worse
ERCC4	KICH	DSS	0.00588595	Worse	Better
ERCC4	KIRC	DSS	7.21269e-09	Better	Worse
ERCC4	LGG	DSS	1.69149e-06	Worse	Better
ERCC4	LIHC	DSS	0.0349716	Worse	Better
ERCC4	READ	DSS	0.000260912	Better	Worse
ERCC4	SKCM	DSS	0.0214379	Better	Worse
ERCC4	STAD	DSS	0.0327612	Worse	Better
ERCC4	THYM	DSS	0.0041442	Better	Worse
ERCC5	ACC	DSS	0.0121504	Worse	Better
ERCC5	BLCA	DSS	0.000220055	Better	Worse
ERCC5	CESC	DSS	0.0256589	Better	Worse
ERCC5	COAD	DSS	0.0432729	Better	Worse
ERCC5	KIRC	DSS	3.28256e-05	Worse	Better
ERCC5	KIRP	DSS	0.0101025	Better	Worse
ERCC5	LGG	DSS	1.87304e-05	Better	Worse
ERCC5	LIHC	DSS	0.0186255	Worse	Better
ERCC5	MESO	DSS	0.00798607	Better	Worse
ERCC5	PAAD	DSS	0.000224334	Better	Worse
ERCC5	PRAD	DSS	0.0443551	Worse	Better
ERCC5	READ	DSS	0.00654107	Better	Worse
ERCC5	SARC	DSS	0.00466329	Better	Worse
ERCC5	SKCM	DSS	0.000951005	Better	Worse
ERCC5	STAD	DSS	0.00953292	Better	Worse
ERCC5	THCA	DSS	0.00336452	Better	Worse
ERCC5	UCEC	DSS	0.0115448	Better	Worse
ERCC6	ACC	DSS	0.00403143	Worse	Better
ERCC6	BRCA	DSS	0.0187321	Worse	Better
ERCC6	CESC	DSS	0.0341708	Better	Worse
ERCC6	COAD	DSS	0.0241233	Better	Worse
ERCC6	DLBC	DSS	0.0230369	Worse	Better
ERCC6	HNSC	DSS	0.0486386	Worse	Better
ERCC6	KIRC	DSS	0.00140115	Better	Worse
ERCC6	KIRP	DSS	0.00636951	Worse	Better
ERCC6	LGG	DSS	0.000129664	Better	Worse
ERCC6	LIHC	DSS	0.00822796	Worse	Better
ERCC6	LUSC	DSS	0.0219132	Worse	Better
ERCC6	OV	DSS	0.0199745	Worse	Better
ERCC6	PRAD	DSS	0.0319728	Worse	Better
ERCC6	SARC	DSS	0.0389568	Better	Worse
ERCC6	THYM	DSS	0.00357461	Better	Worse
ERCC8	ACC	DSS	0.0442832	Worse	Better
ERCC8	BLCA	DSS	0.00641	Worse	Better
ERCC8	CESC	DSS	0.0399406	Worse	Better
ERCC8	ESCA	DSS	0.0188268	Worse	Better
ERCC8	GBM	DSS	0.0112808	Better	Worse
ERCC8	KICH	DSS	0.00023637	Worse	Better
ERCC8	KIRC	DSS	0.00108472	Better	Worse
ERCC8	KIRP	DSS	0.00685485	Better	Worse
ERCC8	LGG	DSS	0.0201991	Worse	Better
ERCC8	LIHC	DSS	0.000511771	Worse	Better
ERCC8	LUAD	DSS	0.0199576	Worse	Better
ERCC8	PCPG	DSS	0.0300042	Worse	Better
ERCC8	SARC	DSS	0.0488602	Worse	Better
ERCC8	SKCM	DSS	0.000179983	Better	Worse
ERCC8	THCA	DSS	0.00408044	Worse	Better
ERCC8	THYM	DSS	0.0114485	Better	Worse
ERCC8	UCEC	DSS	0.001559	Worse	Better

## Sheet: KMsurvival(PFS).result_ERCC
Gene	CancerType	Survival type	pValue	High expression groups	Low expression groups
ERCC1	ACC	PFS	0.000568886	Worse	Better
ERCC1	CESC	PFS	0.0334883	Better	Worse
ERCC1	DLBC	PFS	0.010457	Worse	Better
ERCC1	HNSC	PFS	0.0125778	Better	Worse
ERCC1	KICH	PFS	0.000163976	Worse	Better
ERCC1	KIRC	PFS	0.000210983	Worse	Better
ERCC1	KIRP	PFS	0.0366056	Worse	Better
ERCC1	LGG	PFS	1.49608e-06	Worse	Better
ERCC1	LUAD	PFS	0.00170138	Worse	Better
ERCC1	OV	PFS	0.00253882	Worse	Better
ERCC1	PAAD	PFS	0.0471402	Better	Worse
ERCC1	PCPG	PFS	0.00360964	Worse	Better
ERCC1	STAD	PFS	0.023903	Worse	Better
ERCC1	UCEC	PFS	0.00944049	Better	Worse
ERCC1	UCS	PFS	0.0275927	Worse	Better
ERCC1	UVM	PFS	0.0412048	Better	Worse
ERCC2	ACC	PFS	0.000140448	Worse	Better
ERCC2	COAD	PFS	0.000881217	Worse	Better
ERCC2	GBM	PFS	0.00404656	Better	Worse
ERCC2	KIRP	PFS	3.78114e-05	Better	Worse
ERCC2	LGG	PFS	0.0034146	Worse	Better
ERCC2	LIHC	PFS	0.0203642	Worse	Better
ERCC2	LUSC	PFS	0.007563	Worse	Better
ERCC2	MESO	PFS	0.00479359	Worse	Better
ERCC2	PAAD	PFS	1.18621e-05	Better	Worse
ERCC2	PCPG	PFS	7.0803e-08	Worse	Better
ERCC2	PRAD	PFS	0.00271819	Worse	Better
ERCC2	SARC	PFS	0.00554984	Worse	Better
ERCC2	SKCM	PFS	0.0166573	Worse	Better
ERCC2	TGCT	PFS	0.0486361	Worse	Better
ERCC2	THYM	PFS	2.48914e-07	Better	Worse
ERCC2	UCS	PFS	0.00209834	Worse	Better
ERCC3	ACC	PFS	3.28287e-09	Worse	Better
ERCC3	COAD	PFS	0.0165486	Worse	Better
ERCC3	DLBC	PFS	0.00486506	Worse	Better
ERCC3	ESCA	PFS	0.0423716	Worse	Better
ERCC3	GBM	PFS	0.00322763	Better	Worse
ERCC3	HNSC	PFS	0.0143982	Worse	Better
ERCC3	KICH	PFS	0.000893375	Worse	Better
ERCC3	KIRP	PFS	0.0106086	Worse	Better
ERCC3	LIHC	PFS	1.72947e-07	Worse	Better
ERCC3	LUAD	PFS	0.032348	Worse	Better
ERCC3	PAAD	PFS	0.00764587	Better	Worse
ERCC3	PCPG	PFS	0.00270622	Better	Worse
ERCC3	PRAD	PFS	8.58888e-08	Worse	Better
ERCC3	READ	PFS	0.00207472	Worse	Better
ERCC3	SARC	PFS	0.000421716	Better	Worse
ERCC3	STAD	PFS	0.0346129	Better	Worse
ERCC3	TGCT	PFS	0.0215026	Better	Worse
ERCC3	THCA	PFS	0.0159507	Worse	Better
ERCC3	UCEC	PFS	2.59359e-06	Worse	Better
ERCC3	UVM	PFS	0.00472922	Worse	Better
ERCC4	BLCA	PFS	0.000802899	Worse	Better
ERCC4	BRCA	PFS	0.0445633	Better	Worse
ERCC4	CHOL	PFS	0.0418837	Better	Worse
ERCC4	COAD	PFS	0.0479287	Better	Worse
ERCC4	DLBC	PFS	0.0407713	Worse	Better
ERCC4	GBM	PFS	0.0292644	Better	Worse
ERCC4	HNSC	PFS	0.00183607	Better	Worse
ERCC4	KIRC	PFS	6.83599e-06	Better	Worse
ERCC4	LGG	PFS	0.0149317	Worse	Better
ERCC4	OV	PFS	0.0121672	Better	Worse
ERCC4	PCPG	PFS	0.00361067	Better	Worse
ERCC4	PRAD	PFS	0.00840887	Better	Worse
ERCC4	READ	PFS	0.00044192	Better	Worse
ERCC4	STAD	PFS	0.0303584	Worse	Better
ERCC4	THCA	PFS	0.0212067	Better	Worse
ERCC4	UVM	PFS	0.0235706	Worse	Better
ERCC5	ACC	PFS	0.00572763	Worse	Better
ERCC5	BLCA	PFS	0.00167251	Better	Worse
ERCC5	COAD	PFS	0.0144296	Worse	Better
ERCC5	DLBC	PFS	0.0425154	Worse	Better
ERCC5	ESCA	PFS	0.0137618	Worse	Better
ERCC5	GBM	PFS	0.00727042	Better	Worse
ERCC5	HNSC	PFS	0.0497935	Worse	Better
ERCC5	KIRC	PFS	0.000507878	Worse	Better
ERCC5	LGG	PFS	0.000268157	Better	Worse
ERCC5	LIHC	PFS	0.0131412	Worse	Better
ERCC5	MESO	PFS	0.0250396	Better	Worse
ERCC5	PAAD	PFS	0.000106508	Better	Worse
ERCC5	READ	PFS	0.0202628	Worse	Better
ERCC5	SARC	PFS	0.015971	Better	Worse
ERCC5	TGCT	PFS	0.0479911	Better	Worse
ERCC5	THCA	PFS	0.0459969	Worse	Better
ERCC5	UCEC	PFS	0.00667812	Better	Worse
ERCC5	UCS	PFS	0.0461088	Worse	Better
ERCC6	ACC	PFS	5.44641e-07	Worse	Better
ERCC6	BLCA	PFS	0.0090048	Worse	Better
ERCC6	BRCA	PFS	0.00273754	Worse	Better
ERCC6	CHOL	PFS	0.0493376	Better	Worse
ERCC6	GBM	PFS	0.0264555	Better	Worse
ERCC6	HNSC	PFS	0.0255316	Worse	Better
ERCC6	KIRC	PFS	1.66635e-05	Better	Worse
ERCC6	LGG	PFS	0.000125872	Better	Worse
ERCC6	LIHC	PFS	0.000934584	Worse	Better
ERCC6	LUSC	PFS	0.0114845	Worse	Better
ERCC6	OV	PFS	0.0325153	Better	Worse
ERCC6	THCA	PFS	5.52439e-05	Worse	Better
ERCC8	BLCA	PFS	0.0014854	Worse	Better
ERCC8	COAD	PFS	0.0298175	Better	Worse
ERCC8	GBM	PFS	0.0293036	Better	Worse
ERCC8	HNSC	PFS	0.0153146	Worse	Better
ERCC8	KICH	PFS	0.000174627	Worse	Better
ERCC8	KIRC	PFS	0.000312554	Better	Worse
ERCC8	KIRP	PFS	0.00993094	Better	Worse
ERCC8	LGG	PFS	0.0399971	Worse	Better
ERCC8	LIHC	PFS	4.39955e-05	Worse	Better
ERCC8	LUAD	PFS	0.00591205	Worse	Better
ERCC8	PAAD	PFS	0.0102783	Better	Worse
ERCC8	PRAD	PFS	0.00705896	Better	Worse
ERCC8	READ	PFS	0.0378743	Better	Worse
ERCC8	TGCT	PFS	0.0271439	Worse	Better
ERCC8	THCA	PFS	0.0216593	Better	Worse
ERCC8	THYM	PFS	0.00780143	Better	Worse
ERCC8	UVM	PFS	0.00835637	Worse	Better
