# Supplementary material for: Bioinformatics analysis of ERCC family in pan-cancer and ERCC2 in bladder cancer
Source: Front Immunol. 2024 Aug 13;15:1402548. doi: 10.3389/fimmu.2024.1402548 (PMC11347307; doi:10.3389/fimmu.2024.1402548)
Supplement: Supplementary Table 2 — Drug sensitivity analysis of ERCC family genes based on the CellMiner database. [file Table2.xlsx]

## Sheet: drugCor_ERCC
Gene	Drug	cor	pvalue
ERCC6	Pralatrexate	-0.5066	3.62627e-05
ERCC5	PX-316	0.49589	5.60195e-05
ERCC8	Ifosfamide	0.474783	0.00012667
ERCC5	Chelerythrine	0.466698	0.00017077
ERCC5	Palbociclib	0.444393	0.000375004
ERCC8	Nelarabine	0.419223	0.000856082
ERCC6	Methotrexate	-0.405554	0.00130592
ERCC2	Tamoxifen	-0.398602	0.001608
ERCC8	Pyrazoloacridine	0.39833	0.00162099
ERCC8	Chelerythrine	0.388184	0.00217844
ERCC6	RH1	-0.382713	0.00254512
ERCC5	Nelarabine	0.37488	0.00316576
ERCC6	Belinostat	-0.371611	0.00346226
ERCC3	Nelarabine	0.371318	0.00348999
ERCC5	Imexon	0.370728	0.00354645
ERCC2	Oxaliplatin	-0.36751	0.0038688
ERCC6	bisacodyl, active ingredient of viraplex	0.35668	0.00515224
ERCC6	Thiotepa	-0.356264	0.00520823
ERCC4	XL-147	0.354378	0.00546889
ERCC8	Lomustine	0.354064	0.00551344
ERCC1	Cladribine	0.350885	0.00598217
ERCC2	Dolastatin 10	-0.346446	0.00669516
ERCC6	BEN	-0.345228	0.00690319
ERCC2	Actinomycin D	-0.341347	0.0076048
ERCC8	PX-316	0.339122	0.00803456
ERCC1	Gemcitabine	0.335555	0.00876756
ERCC2	Fludarabine	0.331995	0.00955635
ERCC6	LMP-400	-0.331192	0.00974249
ERCC1	Oxaliplatin	-0.330319	0.00994875
ERCC5	Hydroxyurea	0.327982	0.0105188
ERCC8	Fenretinide	0.327338	0.0106809
ERCC2	Paclitaxel	-0.325668	0.0111111
ERCC6	Nitrogen mustard	-0.325313	0.0112046
ERCC2	Eribulin mesilate	-0.324018	0.0115508
ERCC6	Triethylenemelamine	-0.32269	0.0119157
ERCC2	Palbociclib	-0.320752	0.0124658
ERCC1	Palbociclib	-0.320684	0.0124857
ERCC2	Alvespimycin	-0.320328	0.0125891
ERCC8	Vemurafenib	-0.318475	0.0131402
ERCC2	Denileukin Diftitox Ontak	-0.317644	0.013394
ERCC2	Depsipeptide	-0.316508	0.0137478
ERCC5	Fenretinide	0.315033	0.0142191
ERCC6	Fluorouracil	-0.313518	0.0147176
ERCC4	AP-26113	-0.311803	0.0152998
ERCC1	AFP464	-0.311346	0.0154581
ERCC8	LMP776	0.310205	0.0158601
ERCC4	Nelarabine	0.309995	0.0159349
ERCC2	Celecoxib	-0.309142	0.0162421
ERCC6	Batracylin	-0.307508	0.0168453
ERCC2	Carfilzomib	-0.30726	0.0169384
ERCC2	Cladribine	0.306995	0.0170386
ERCC4	Temsirolimus	0.304188	0.0181298
ERCC6	Pipobroman	-0.30333	0.018475
ERCC5	Ifosfamide	0.302215	0.018932
ERCC8	Amonafide	0.301803	0.0191031
ERCC6	Pelitrexol	-0.301738	0.0191304
ERCC5	Perifosine	0.301013	0.0194351
ERCC6	Pemetrexed	-0.300296	0.019741
ERCC2	5-fluoro deoxy uridine 10mer	0.299889	0.0199163
ERCC8	Oxaliplatin	0.299267	0.0201864
ERCC5	8-Chloro-adenosine	0.29738	0.0210262
ERCC6	Acetalax	0.296627	0.0213694
ERCC4	Dasatinib	-0.294608	0.0223135
ERCC2	LDK-378	-0.293355	0.0229166
ERCC1	5-fluoro deoxy uridine 10mer	0.293176	0.0230043
ERCC2	Vinorelbine	-0.292345	0.023413
ERCC8	Dabrafenib	-0.291631	0.0237697
ERCC5	Dimethylaminoparthenolide	0.290409	0.0243897
ERCC8	Vorinostat	0.289701	0.0247559
ERCC6	Asparaginase	-0.289099	0.0250701
ERCC2	Temsirolimus	0.288352	0.0254655
ERCC3	Vorinostat	0.287965	0.0256719
ERCC6	Hydrastinine HCl	0.286387	0.0265298
ERCC2	Crizotinib	-0.283419	0.0282078
ERCC2	Bortezomib	-0.280981	0.0296525
ERCC1	Denileukin Diftitox Ontak	-0.280482	0.0299555
ERCC2	Homoharringtonine	-0.280343	0.0300401
ERCC1	Clofarabine	0.280105	0.0301864
ERCC4	Rapamycin	0.279813	0.0303658
ERCC1	AP-26113	-0.278848	0.0309666
ERCC6	Panobinostat	-0.278452	0.0312158
ERCC2	Irofulven	0.278369	0.0312683
ERCC6	tfdu	-0.277725	0.0316777
ERCC5	Vorinostat	0.277097	0.0320811
ERCC5	3-Bromopyruvate (acid)	0.275723	0.0329789
ERCC6	Hydroxyurea	-0.275244	0.0332971
ERCC6	Chlorambucil	-0.274074	0.0340843
ERCC6	okadaic acid	0.273905	0.0341998
ERCC6	LY-294002	0.273845	0.0342405
ERCC1	Fludarabine	0.273266	0.0346372
ERCC6	Gemcitabine	-0.271988	0.035527
ERCC5	Pyrazoloacridine	0.269667	0.0371906
ERCC5	Dexrazoxane	0.267253	0.0389896
ERCC3	Fludarabine	0.266271	0.0397416
ERCC5	Batracylin	0.266086	0.0398844
ERCC1	Entinostat	-0.265961	0.0399814
ERCC8	8-Chloro-adenosine	0.26594	0.0399975
ERCC1	LDK-378	-0.265799	0.0401075
ERCC6	Uracil mustard	-0.265633	0.0402367
ERCC6	Bosutinib	-0.265437	0.0403892
ERCC2	Tanespimycin	-0.26466	0.0410013
ERCC5	Calusterone	0.264374	0.0412284
ERCC6	Melphalan	-0.264318	0.0412723
ERCC6	Idarubicin	-0.262629	0.0426358
ERCC6	5-fluoro deoxy uridine 10mer	-0.262053	0.043109
ERCC1	Cisplatin	0.260477	0.0444265
ERCC8	3-Bromopyruvate (acid)	0.259965	0.0448611
ERCC8	Dexrazoxane	0.259459	0.0452943
ERCC1	Rebimastat	0.259328	0.0454075
ERCC3	Cladribine	0.259036	0.0456593
ERCC1	Aminoflavone	-0.257693	0.0468334
ERCC2	Rapamycin	0.257644	0.046877
ERCC2	Entinostat	-0.257313	0.0471699
ERCC8	Batracylin	0.256608	0.0478004
ERCC4	Azacitidine	-0.256561	0.0478423
ERCC3	AP-26113	-0.256391	0.0479952
ERCC1	Floxuridine	0.255353	0.048939
ERCC1	Carboplatin	0.255339	0.0489514
ERCC6	Amonafide	-0.254366	0.049849
ERCC1	Celecoxib	-0.254278	0.0499313
