# Supplementary material for: Bioinformatics analysis of ERCC family in pan-cancer and ERCC2 in bladder cancer
Source: Front Immunol. 2024 Aug 13;15:1402548. doi: 10.3389/fimmu.2024.1402548 (PMC11347307; doi:10.3389/fimmu.2024.1402548)
Supplement: Supplementary Table 3 — The GSEA was performed for each ERCC gene using the KEGG pathways based on 33 different cancer datasets. [file Table3.xlsx]

## Sheet: ERCC1_KEGG.BLCA
ID	Description	setSize	enrichmentScore	NES	pvalue	p.adjust	qvalues	rank	leading_edge	core_enrichment
KEGG_VALINE_LEUCINE_AND_ISOLEUCINE_BIOSYNTHESIS	KEGG_VALINE_LEUCINE_AND_ISOLEUCINE_BIOSYNTHESIS	11	0.923758	1.71398	0.0232558	0.440237	0.423544	68	tags=9%, list=0%, signal=9%	PDHA2
KEGG_RIBOSOME	KEGG_RIBOSOME	87	0.541463	1.55877	0.030303	0.440237	0.423544	7074	tags=85%, list=37%, signal=54%	RPS19/RPL36A/RPS5/RPS4Y1/RPL28/RPS16/RPS9/RPS29/RPL22L1/RPL18/RPS3A/RPL13/UBA52/RPL18A/RPS15A/RPL13A/RPS10/RPS15/RPS27L/RPL35/RPS3/RPL37A/RPL26L1/RPL39/RPS11/RPL36/RPL41/RPL10/RPS28/RPSA/RPS27A/RPLP1/RPS26/RPL21/RPLP2/RPL38/RPL24/RPL8/RPS8/RPL27/RPS21/RPL22/FAU/RPL11/RPL10A/RPL35A/RPL34/RPS7/RPS17/RPS27/RPS20/RPL12/RPL26/RPL31/RPS2/RPL9/RPS4X/RPS13/RPL23/RPL17/RPL23A/RPS24/RPLP0/RPL27A/RPL7/RPL29…
KEGG_NON_HOMOLOGOUS_END_JOINING	KEGG_NON_HOMOLOGOUS_END_JOINING	13	0.786735	1.55342	0.0465116	0.540698	0.520196	118	tags=8%, list=1%, signal=8%	DNTT
KEGG_SYSTEMIC_LUPUS_ERYTHEMATOSUS	KEGG_SYSTEMIC_LUPUS_ERYTHEMATOSUS	133	-0.526672	-1.41055	0.027027	0.440237	0.423544	1900	tags=15%, list=10%, signal=14%	H3C7/C7/H2AC21/H4C1/C6/H4C13/FCGR3B/H3-4/H4C6/C8B/H4C7/H2BC3/H2AB3/H3C15/C8A/H2AC18/GRIN2B/H3Y2/H2AC1/H2AB2
KEGG_PENTOSE_PHOSPHATE_PATHWAY	KEGG_PENTOSE_PHOSPHATE_PATHWAY	27	-0.709562	-1.44682	0.0454545	0.540698	0.520196	501	tags=15%, list=3%, signal=14%	RPEL1/TKTL1/ALDOB/PRPS1L1
KEGG_STEROID_HORMONE_BIOSYNTHESIS	KEGG_STEROID_HORMONE_BIOSYNTHESIS	53	-0.637841	-1.46216	0.0447761	0.540698	0.520196	1749	tags=40%, list=9%, signal=36%	CYP3A5/HSD3B2/AKR1C4/UGT1A9/CYP1A1/UGT2B15/STS/UGT1A6/UGT1A7/CYP11B2/AKR1D1/SULT1E1/UGT1A8/CYP3A4/UGT1A1/UGT2B11/CYP7A1/HSD3B1/UGT2B4/UGT1A4/UGT2B10
KEGG_STARCH_AND_SUCROSE_METABOLISM	KEGG_STARCH_AND_SUCROSE_METABOLISM	48	-0.656844	-1.52405	0.0277778	0.440237	0.423544	2077	tags=35%, list=11%, signal=32%	PYGM/ENPP3/UGT1A9/UGT2B15/UGT1A6/AMY2A/UGT1A7/UGT1A8/UGT1A1/TREH/UGT2B11/G6PC2/UGT2B4/AMY1B/UGT1A4/UGT2B10/SI
KEGG_DRUG_METABOLISM_OTHER_ENZYMES	KEGG_DRUG_METABOLISM_OTHER_ENZYMES	49	-0.674889	-1.56276	0.028169	0.440237	0.423544	1749	tags=31%, list=9%, signal=28%	UGT1A9/UGT2B15/UGT1A6/UGT1A7/UGT1A8/CYP3A4/UGT1A1/UGT2B11/DPYS/NAT2/UGT2B4/CYP2A6/UGT1A4/CYP2A7/UGT2B10
KEGG_ASCORBATE_AND_ALDARATE_METABOLISM	KEGG_ASCORBATE_AND_ALDARATE_METABOLISM	23	-0.791699	-1.59013	0.030303	0.440237	0.423544	1749	tags=43%, list=9%, signal=40%	UGT1A9/UGT2B15/UGT1A6/UGT1A7/UGT1A8/UGT1A1/UGT2B11/UGT2B4/UGT1A4/UGT2B10
KEGG_RETINOL_METABOLISM	KEGG_RETINOL_METABOLISM	62	-0.681429	-1.5996	0.0298507	0.440237	0.423544	1954	tags=48%, list=10%, signal=44%	CYP3A43/RDH10/ADH1B/CYP3A5/DHRS9/ADH1C/CYP2C18/UGT1A9/CYP1A1/BCO1/UGT2B15/UGT1A6/CYP4A22/UGT1A7/ADH6/UGT1A8/CYP3A4/CYP2C9/UGT1A1/UGT2B11/ADH1A/CYP1A2/CYP4A11/CYP2B6/UGT2B4/CYP2A6/UGT1A4/CYP2A7/CYP2C19/UGT2B10
KEGG_TASTE_TRANSDUCTION	KEGG_TASTE_TRANSDUCTION	51	-0.707556	-1.59966	0.0289855	0.440237	0.423544	2166	tags=45%, list=11%, signal=40%	PRKACG/TAS2R38/PDE1A/SCNN1B/SCNN1G/TAS2R4/TAS2R5/TAS2R60/TAS2R19/TAS2R31/TAS2R42/KCNB1/TAS2R43/TAS2R16/TAS2R40/TAS2R1/TAS2R7/TAS2R46/TAS2R3/TAS2R50/TAS2R41/TAS2R13/TAS2R39
KEGG_PENTOSE_AND_GLUCURONATE_INTERCONVERSIONS	KEGG_PENTOSE_AND_GLUCURONATE_INTERCONVERSIONS	26	-0.796479	-1.61785	0.0307692	0.440237	0.423544	1895	tags=42%, list=10%, signal=38%	RPEL1/UGT1A9/UGT2B15/UGT1A6/UGT1A7/UGT1A8/UGT1A1/UGT2B11/UGT2B4/UGT1A4/UGT2B10
KEGG_METABOLISM_OF_XENOBIOTICS_BY_CYTOCHROME_P450	KEGG_METABOLISM_OF_XENOBIOTICS_BY_CYTOCHROME_P450	66	-0.695308	-1.643	0.0151515	0.440237	0.423544	2851	tags=41%, list=15%, signal=35%	CYP3A43/ADH1B/GSTM2/CYP3A5/GSTA1/AKR1C4/ADH1C/CYP2C18/UGT1A9/CYP1A1/UGT2B15/UGT1A6/UGT1A7/ADH6/GSTA2/UGT1A8/CYP3A4/CYP2C9/UGT1A1/UGT2B11/ADH1A/CYP1A2/CYP2B6/UGT2B4/UGT1A4/CYP2C19/UGT2B10
KEGG_COMPLEMENT_AND_COAGULATION_CASCADES	KEGG_COMPLEMENT_AND_COAGULATION_CASCADES	69	-0.692917	-1.6602	0.0149254	0.440237	0.423544	1822	tags=28%, list=9%, signal=25%	MASP2/C7/C6/SERPINC1/F2/FGB/C4BPA/C8B/FGG/FGA/MASP1/F7/C8A/PLG/KNG1/F11/F13B/F9/MBL2
KEGG_DRUG_METABOLISM_CYTOCHROME_P450	KEGG_DRUG_METABOLISM_CYTOCHROME_P450	68	-0.700156	-1.67991	0.0147059	0.440237	0.423544	2851	tags=43%, list=15%, signal=36%	CYP3A43/ADH1B/GSTM2/CYP3A5/GSTA1/FMO5/ADH1C/CYP2C18/UGT1A9/UGT2B15/UGT1A6/FMO3/UGT1A7/ADH6/GSTA2/UGT1A8/CYP3A4/CYP2C9/UGT1A1/UGT2B11/ADH1A/CYP1A2/CYP2B6/UGT2B4/CYP2A6/UGT1A4/CYP2A7/CYP2C19/UGT2B10
KEGG_OLFACTORY_TRANSDUCTION	KEGG_OLFACTORY_TRANSDUCTION	382	-0.595317	-1.77714	0.0117647	0.440237	0.423544	1107	tags=40%, list=6%, signal=38%	OR5B21/OR5C1/OR52K2/PDE1C/OR1A2/OR10H2/OR13C4/OR10A2/OR10K1/OR52B2/OR3A3/OR10H1/OR1M1/OR2T6/OR10Z1/PDC/OR10G3/OR2B11/OR6K2/OR52D1/OR10G7/OR6K6/OR5M8/OR10H3/OR1J2/OR56A1/OR2A12/OR5L2/OR1S2/OR6A2/OR4L1/OR5D14/OR2A42/OR2L2/OR10A4/OR6C68/OR10J5/OR1D5/OR52W1/OR2A25/OR11H1/OR52N4/OR4F6/OR1A1/OR1L3/OR1E1/OR52I1/OR4F15/OR2A14/OR51D1/OR5B3/OR5AN1/OR2J3/OR2T34/OR13G1/OR52B6/OR2F1/OR2S2/OR11A1/OR5D16/OR5A2/…

## Sheet: ERCC2_KEGG.BLCA
ID	Description	setSize	enrichmentScore	NES	pvalue	p.adjust	qvalues	rank	leading_edge	core_enrichment
KEGG_SYSTEMIC_LUPUS_ERYTHEMATOSUS	KEGG_SYSTEMIC_LUPUS_ERYTHEMATOSUS	133	0.516343	1.43869	0.0322581	1	1	3230	tags=26%, list=17%, signal=21%	H2AB2/H2BC1/H2AB3/H3Y2/H3Y1/H4C15/H2AC19/H4C14/H4C7/H2BW1/H3C14/ACTN2/H3C12/H2BW2/ACTN3/H2AB1/H4C11/H2AC17/H4C12/H3C8/H2AC16/H2AC13/H3C10/H2AC20/H2BC15/H2BC8/H2BC17/H2BC11/H3C1/H2BC13/H2AC14/H2BU1/H4C5/H3C4
KEGG_CYTOSOLIC_DNA_SENSING_PATHWAY	KEGG_CYTOSOLIC_DNA_SENSING_PATHWAY	55	-0.498572	-1.40161	0.0454545	1	1	1228	tags=18%, list=6%, signal=17%	IFNA5/AIM2/IL33/IFNA2/IFNA17/IFNA14/IFNA1/IFNA16/IFNA7/IFNA10
KEGG_LEISHMANIA_INFECTION	KEGG_LEISHMANIA_INFECTION	69	-0.477851	-1.44045	0.0434783	1	1	5119	tags=54%, list=27%, signal=39%	JUN/HLA-DPB1/PRKCB/TNF/JAK1/STAT1/HLA-DRB1/ITGB1/TAB2/HLA-DRB5/NFKB1/HLA-DQB1/HLA-DRA/HLA-DMB/TLR2/HLA-DQA2/IFNGR1/IL10/HLA-DOA/TRAF6/HLA-DPA1/HLA-DQA1/IFNG/FOS/IL1B/JAK2/C3/TLR4/TGFB2/NCF2/PTGS2/HLA-DOB/NOS2/CR1/IL1A/ITGA4/FCGR3B
KEGG_INTESTINAL_IMMUNE_NETWORK_FOR_IGA_PRODUCTION	KEGG_INTESTINAL_IMMUNE_NETWORK_FOR_IGA_PRODUCTION	46	-0.54229	-1.45651	0.047619	1	1	4468	tags=63%, list=23%, signal=48%	CD86/HLA-DRB5/HLA-DQB1/HLA-DRA/CD40/HLA-DMB/HLA-DQA2/IL10/HLA-DOA/HLA-DPA1/HLA-DQA1/IL15RA/TNFRSF13B/IL6/TNFSF13B/IL2/CD80/CD28/ITGB7/HLA-DOB/ICOS/IL15/CD40LG/CCL27/ITGA4/PIGR/IL5/CCR9/AICDA
KEGG_TASTE_TRANSDUCTION	KEGG_TASTE_TRANSDUCTION	51	-0.584843	-1.57759	0.0238095	1	1	844	tags=31%, list=4%, signal=30%	TAS2R1/TAS2R31/TAS2R42/PRKACG/TAS2R9/TAS2R43/TAS2R7/KCNB1/TAS2R40/TAS2R16/TAS2R46/TAS2R41/TAS2R50/TAS2R3/TAS2R13/TAS2R39
KEGG_CYTOKINE_CYTOKINE_RECEPTOR_INTERACTION	KEGG_CYTOKINE_CYTOKINE_RECEPTOR_INTERACTION	263	-0.469554	-1.59702	0.0333333	1	1	3531	tags=46%, list=18%, signal=38%	BMPR2/IL10/MET/MPL/PDGFRA/LIFR/TNFRSF10B/IL12RB1/CX3CL1/IFNL1/IL4R/IL15RA/CXCL9/TNFRSF9/XCR1/CCL7/TNFRSF13B/INHBB/IFNG/PDGFA/PDGFC/TNFRSF10D/KDR/IL2RB/CCR5/IL18R1/CXCL10/VEGFD/IL11/CSF2RA/IL1B/BMP7/TGFB2/CXCL2/CSF2RB/EGF/IL6/TNFSF13B/VEGFC/CX3CR1/LIF/TNFSF4/CXCL13/CNTF/CXCL5/IL2/IFNL2/IL6ST/IL1R2/TNFSF15/FLT1/IL7R/CXCL11/EGFR/HGF/CXCL3/CCL1/TNFRSF10C/CCR2/TNFRSF10A/IL1A/CXCL1/CCL22/IL15/CD40LG/IL…
KEGG_COMPLEMENT_AND_COAGULATION_CASCADES	KEGG_COMPLEMENT_AND_COAGULATION_CASCADES	69	-0.633639	-1.91007	0.0217391	1	1	3167	tags=49%, list=16%, signal=41%	PROS1/F2R/C5/CFB/C7/MASP2/F3/TFPI/C3/SERPINA1/C8B/PLAT/THBD/SERPINE1/SERPINC1/CR1/F8/FGA/BDKRB2/CFI/BDKRB1/CFH/SERPIND1/F2/C9/MASP1/SERPINA5/C8A/F11/MBL2/CR2/PLG/F9/F13B
KEGG_OLFACTORY_TRANSDUCTION	KEGG_OLFACTORY_TRANSDUCTION	382	-0.620272	-2.07841	0.0454545	1	1	961	tags=42%, list=5%, signal=41%	PDE1C/OR1D5/OR2A42/OR5P2/OR4F5/OR2L2/OR2A7/OR2F1/OR52N4/OR13F1/OR2J3/PRKACG/OR4L1/OR52A5/OR3A2/OR52K1/OR10A2/OR52W1/OR52E6/OR4N5/OR6N2/OR9K2/OR10Z1/OR1F1/OR6T1/OR6K2/OR4M1/OR1L8/OR51D1/OR10H3/OR52B2/PDC/OR5T1/OR51Q1/OR1J2/OR13G1/OR2A1/OR2A25/OR5L2/OR5F1/OR2A14/OR1S2/OR5D14/OR1L3/OR9Q1/OR51B2/OR56A4/OR11H4/OR52D1/OR10J5/OR5B21/OR6A2/OR4D10/OR2L3/OR2AK2/OR10A6/OR10A7/OR10A4/OR52B6/OR4F6/OR1N1/OR4K1…

## Sheet: ERCC3_KEGG.BLCA
ID	Description	setSize	enrichmentScore	NES	pvalue	p.adjust	qvalues	rank	leading_edge	core_enrichment
KEGG_MATURITY_ONSET_DIABETES_OF_THE_YOUNG	KEGG_MATURITY_ONSET_DIABETES_OF_THE_YOUNG	25	0.809167	1.9366	0.0188679	0.540698	0.540698	2130	tags=68%, list=11%, signal=61%	NEUROG3/NKX2-2/PKLR/PAX4/HNF1A/FOXA2/IAPP/ONECUT1/NEUROD1/PAX6/BHLHA15/NKX6-1/PDX1/SLC2A2/GCK/HNF4G/FOXA3
KEGG_CYTOKINE_CYTOKINE_RECEPTOR_INTERACTION	KEGG_CYTOKINE_CYTOKINE_RECEPTOR_INTERACTION	263	-0.399694	-1.33144	0.04	0.826667	0.826667	3228	tags=35%, list=17%, signal=30%	CXCL13/FLT3LG/PDGFRB/CCL3L1/TNFSF11/IL2RG/IFNA8/IL21R/TNFSF13B/CXCR4/GDF5/CSF1R/ACVRL1/CCL18/CCL2/CCR5/TNFSF15/CCR3/IL4/TGFB3/PDGFRA/BMP2/CCL11/CCL17/CCL8/CCR7/IL21/CSF2RB/IFNA14/CXCR3/IL10RA/CCL13/CSF2RA/TNFRSF10C/LEPR/IL24/CXCL2/CD27/IL10/IL3RA/XCR1/LTB/CSF3R/CCL26/TNFRSF4/TNFRSF8/LTA/IL3/VEGFD/CXCL12/TSLP/IFNA13/IL6/TNFSF18/CCR4/TNFSF8/LEP/CCR9/IL2/CXCR1/IL23R/CD40LG/FLT3/GHR/CCL21/CSF3/CCR6/I…
KEGG_AUTOIMMUNE_THYROID_DISEASE	KEGG_AUTOIMMUNE_THYROID_DISEASE	50	-0.574401	-1.48462	0.0208333	0.540698	0.540698	1601	tags=38%, list=8%, signal=35%	HLA-DPB1/IFNA8/HLA-DQA1/IL4/TG/IFNA14/IL10/IFNA13/TSHR/CD28/IL2/CD40LG/CGA/IFNA17/IFNA4/IFNA6/IFNA16/TPO/IFNA7
KEGG_GLYCOSAMINOGLYCAN_DEGRADATION	KEGG_GLYCOSAMINOGLYCAN_DEGRADATION	21	-0.710825	-1.58066	0.0232558	0.540698	0.540698	865	tags=19%, list=5%, signal=18%	HYAL1/HYAL4/HPSE2/SPAM1
KEGG_PRIMARY_BILE_ACID_BIOSYNTHESIS	KEGG_PRIMARY_BILE_ACID_BIOSYNTHESIS	16	-0.756651	-1.60757	0.0212766	0.540698	0.540698	2910	tags=56%, list=15%, signal=48%	SLC27A5/CYP27A1/CYP7A1/AKR1C4/ACOX2/AKR1D1/CH25H/CYP8B1/BAAT
KEGG_HEMATOPOIETIC_CELL_LINEAGE	KEGG_HEMATOPOIETIC_CELL_LINEAGE	85	-0.593124	-1.70607	0.0217391	0.540698	0.540698	3511	tags=52%, list=18%, signal=42%	CD4/IL7R/CD1E/IL6R/CD2/CD36/FLT3LG/ITGB3/CD3E/CD14/CSF1R/CD5/ITGAM/IL4/CD3G/GP1BA/ANPEP/CD1D/CD3D/CD34/CD37/GP5/CD38/CSF2RA/FCGR1A/CD1B/IL3RA/CSF3R/IL3/CD1C/IL6/CD33/FLT3/CSF3/GP9/CD19/MS4A1/CR1/CD22/IL5RA/CR2/GYPA/FCER2/TPO
KEGG_RENIN_ANGIOTENSIN_SYSTEM	KEGG_RENIN_ANGIOTENSIN_SYSTEM	17	-0.795935	-1.72387	0.0212766	0.540698	0.540698	1637	tags=53%, list=9%, signal=48%	ANPEP/REN/CPA3/AGT/AGTR2/MAS1/AGTR1/CTSG/CMA1
KEGG_RIBOSOME	KEGG_RIBOSOME	87	-0.615338	-1.80061	0.0212766	0.540698	0.540698	5876	tags=91%, list=31%, signal=63%	RPL31/RPL22L1/RPL10A/RPL6/RPL30/RPL7/RPL5/RPS4Y1/RPL35A/RPS5/RPL22/RPS18/RPS17/RPS27/RPS12/RPL27/RPS4X/RPL7A/RPS11/RPS15A/RPL10/RPL19/RPL8/RPLP0/RPS10/RPL39/RPL37/RPL13A/RPS3/RPL23/RPL4/RPS8/RPL36AL/RPL15/RPS19/RPL37A/RPL23A/RPS25/RPL3/RPS13/RPS21/RPS2/RPS16/RPL11/RPS3A/RPL32/RPL26/RPL35/RPS26/RPS6/RPS20/RPL24/RPLP1/RPSA/RPS24/FAU/UBA52/RPS9/RPL13/RPL12/RPS23/RPL29/RPL21/RPL36/RPL18/RPL34/RPL18A/…
KEGG_OLFACTORY_TRANSDUCTION	KEGG_OLFACTORY_TRANSDUCTION	382	-0.754132	-2.61759	0.0181818	0.540698	0.540698	1250	tags=53%, list=7%, signal=51%	OR2T2/OR9K2/OR5A2/OR4K14/OR6C75/OR2A5/OR2L3/OR8J1/OR2T10/OR1E2/OR1L4/CAMK2A/OR52E8/OR6Y1/OR4D9/OR1E1/OR8H2/OR6B1/OR52M1/OR2D3/OR3A3/OR8D1/OR2AK2/OR4S2/OR11H1/OR5B3/PDE1C/OR2A12/OR10A5/OR1D5/OR1L1/OR6F1/OR1M1/OR5F1/OR5V1/OR7A10/OR2G2/OR56A4/OR10Z1/OR52N4/OR6M1/OR6N2/OR52I1/OR13G1/OR5L2/GUCA1C/OR2T34/OR9Q1/OR5AP2/OR10A4/OR2AG1/OR51F1/OR52D1/OR11A1/OR2B11/OR7A17/OR4D1/OR52K1/OR5A1/OR2M2/OR2M5/OR52W1…

## Sheet: ERCC4_KEGG.BLCA
ID	Description	setSize	enrichmentScore	NES	pvalue	p.adjust	qvalues	rank	leading_edge	core_enrichment
KEGG_NEUROACTIVE_LIGAND_RECEPTOR_INTERACTION	KEGG_NEUROACTIVE_LIGAND_RECEPTOR_INTERACTION	270	0.625988	1.64716	0.00990099	0.513889	0.513889	3299	tags=46%, list=17%, signal=39%	GABRA1/LHCGR/TAAR2/ADRA1A/HTR1A/MC3R/GABRA4/GRID2/MCHR2/CHRNB2/TAAR1/GRIA1/PRLHR/GLRA1/GRIN2A/GRIA4/GRM5/NTSR2/AGTR2/CHRM1/GRIA2/GLRA2/BRS3/CHRNA9/MC5R/HTR5A/CNR1/MC4R/FSHR/GRPR/CSH1/MTNR1B/DRD2/CHRND/NMBR/CRHR1/HRH3/GPR156/PRL/GRIN2B/TAAR8/GABRA5/GRM1/HTR1B/GALR1/GPR50/CHRNA6/GABRA2/CCKAR/GRIK2/NPBWR2/CCKBR/P2RX3/MTNR1A/HTR6/PRLR/CHRNA2/GABRG3/ADRA1D/CHRNB4/GRIK1/HRH4/ADORA2A/GRM7/GNRHR/P2RY4/CH…
KEGG_TASTE_TRANSDUCTION	KEGG_TASTE_TRANSDUCTION	51	0.711131	1.58908	0.0111111	0.513889	0.513889	2773	tags=49%, list=14%, signal=42%	TAS2R39/TAS2R50/TAS2R13/ADCY8/TAS2R3/TAS2R9/TAS2R41/CACNA1B/TAS2R46/TAS2R40/TAS2R43/ASIC2/TAS2R42/GNAT3/TAS2R31/TAS2R8/KCNB1/TAS2R19/TAS2R20/GNG3/TAS2R1/TAS2R10/GNG13/CACNA1A/GRM4
KEGG_SYSTEMIC_LUPUS_ERYTHEMATOSUS	KEGG_SYSTEMIC_LUPUS_ERYTHEMATOSUS	133	0.628336	1.57193	0.010101	0.513889	0.513889	3320	tags=38%, list=17%, signal=31%	H2AB2/H2BC1/H4C6/H2BC3/GRIN2A/H3Y2/GRIN2B/H2AC18/H3C12/H4C13/H2AC13/H4C1/H3C15/H2AC12/ACTN2/H4-16/H2AC4/H2AC21/H4C12/H4C3/H2BC10/H2BC13/TNF/H2BC17/H2AC1/H2AC11/H4C8/H3-4/H4C2/H2BC15/H3C8/H3C13/H2BC14/H4C15/H4C4/H2BC7/H3C6/H4C14/C5/CD80/H3C11/H2AC17/RO60/C9/H3C7/H2AC16/FCGR3B/H4C7/CD28/H4C5
KEGG_CALCIUM_SIGNALING_PATHWAY	KEGG_CALCIUM_SIGNALING_PATHWAY	177	0.547732	1.38856	0.01	0.513889	0.513889	5221	tags=45%, list=27%, signal=33%	LHCGR/ATP2B3/ADCY8/ADRA1A/CACNA1B/GRIN2A/PLCZ1/GRM5/CHRM1/ATP2B2/HTR5A/CAMK2B/GRPR/CACNA1E/GRM1/NOS1/CCKAR/RYR2/CCKBR/P2RX3/HTR6/ADRA1D/ADORA2A/CHRNA7/GRIN2C/TRHR/RYR1/AVPR1A/HRH2/ADCY7/CACNA1G/PLCB4/ERBB4/CAMK4/LTB4R2/SLC8A1/RYR3/P2RX7/CHRM5/PTGFR/CHRM3/CACNA1A/ADCY1/PTGER3/AVPR1B/NOS2/NTSR1/ITPR2/ADCY2/CHRM2/TACR1/CYSLTR2/CAMK2A/MYLK3/CD38/ADCY9/CACNA1C/DRD5/PPP3R2/PLCB1/PRKCG/TRPC1/ITPR1/SLC8A…

## Sheet: ERCC5_KEGG.BLCA
ID	Description	setSize	enrichmentScore	NES	pvalue	p.adjust	qvalues	rank	leading_edge	core_enrichment
KEGG_METABOLISM_OF_XENOBIOTICS_BY_CYTOCHROME_P450	KEGG_METABOLISM_OF_XENOBIOTICS_BY_CYTOCHROME_P450	66	0.718936	2.15606	0.0344828	0.229064	0.200933	2654	tags=53%, list=14%, signal=46%	UGT2B28/CYP3A43/UGT2B15/CYP2C8/CYP2C9/CYP2C19/CYP3A5/UGT2B11/ADH1A/GSTA1/UGT1A1/UGT2A3/GSTA2/ADH6/ADH1C/GSTM2/UGT2B7/AKR1C4/CYP3A7/UGT2B4/UGT2A1/GSTM1/CYP2E1/UGT1A10/GSTA5/CYP2C18/CYP1A2/GSTM5/AKR1C2/CYP1A1/GSTM3/GSTM4/AKR1C3/CYP3A4/UGT2B17
KEGG_DRUG_METABOLISM_CYTOCHROME_P450	KEGG_DRUG_METABOLISM_CYTOCHROME_P450	68	0.684806	2.06839	0.0357143	0.229064	0.200933	2288	tags=50%, list=12%, signal=44%	UGT2B28/CYP3A43/UGT2B15/CYP2C8/CYP2C9/CYP2C19/CYP3A5/UGT2B11/ADH1A/GSTA1/UGT1A1/UGT2A3/GSTA2/ADH6/ADH1C/GSTM2/UGT2B7/CYP3A7/UGT2B4/UGT2A1/FMO5/GSTM1/CYP2D6/CYP2A13/CYP2E1/UGT1A10/GSTA5/CYP2C18/CYP1A2/GSTM5/MAOA/GSTM3/CYP2A7/GSTM4
KEGG_PORPHYRIN_AND_CHLOROPHYLL_METABOLISM	KEGG_PORPHYRIN_AND_CHLOROPHYLL_METABOLISM	39	0.681398	1.85311	0.0243902	0.224638	0.197051	1135	tags=23%, list=6%, signal=22%	FTMT/UGT2B28/UGT2B15/UGT2B11/UGT1A1/UGT2A3/UGT2B7/UGT2B4/UGT2A1
KEGG_ASCORBATE_AND_ALDARATE_METABOLISM	KEGG_ASCORBATE_AND_ALDARATE_METABOLISM	23	0.747241	1.82242	0.0243902	0.224638	0.197051	1731	tags=43%, list=9%, signal=40%	UGT2B28/UGT2B15/UGT2B11/UGT1A1/UGT2A3/UGT2B7/UGT2B4/UGT2A1/MIOX/UGT1A10
KEGG_RETINOL_METABOLISM	KEGG_RETINOL_METABOLISM	62	0.608029	1.81512	0.0344828	0.229064	0.200933	2654	tags=50%, list=14%, signal=43%	UGT2B28/CYP3A43/UGT2B15/CYP2C8/CYP2C9/CYP4A22/CYP2C19/CYP3A5/UGT2B11/ADH1A/CYP4A11/UGT1A1/UGT2A3/ADH6/ADH1C/UGT2B7/CYP3A7/UGT2B4/UGT2A1/CYP2A13/BCO1/UGT1A10/CYP2C18/CYP1A2/CYP1A1/CYP2A7/DGAT2/CYP3A4/RDH8/ALDH1A2/UGT2B17
KEGG_DRUG_METABOLISM_OTHER_ENZYMES	KEGG_DRUG_METABOLISM_OTHER_ENZYMES	49	0.625678	1.80293	0.0277778	0.224638	0.197051	2654	tags=39%, list=14%, signal=34%	UGT2B28/CYP3A43/UGT2B15/CYP3A5/UPP2/UGT2B11/CES5A/UGT1A1/UGT2A3/UGT2B7/CYP3A7/UGT2B4/UGT2A1/CYP2A13/UGT1A10/DPYS/CYP2A7/CYP3A4/UGT2B17
KEGG_LINOLEIC_ACID_METABOLISM	KEGG_LINOLEIC_ACID_METABOLISM	29	0.701646	1.79488	0.0232558	0.224638	0.197051	2052	tags=66%, list=11%, signal=59%	CYP3A43/CYP2C8/CYP2C9/CYP2C19/CYP3A5/PLA2G1B/PLA2G10/PLA2G2F/CYP3A7/PLA2G6/CYP2J2/PLA2G4B/CYP2E1/JMJD7-PLA2G4B/CYP2C18/PLA2G2A/CYP1A2/PLA2G2C/ALOX15
KEGG_STEROID_HORMONE_BIOSYNTHESIS	KEGG_STEROID_HORMONE_BIOSYNTHESIS	53	0.60177	1.77423	0.0277778	0.224638	0.197051	2654	tags=43%, list=14%, signal=38%	UGT2B28/CYP3A43/UGT2B15/CYP11B2/HSD3B2/CYP3A5/UGT2B11/HSD17B2/UGT1A1/UGT2A3/SULT1E1/UGT2B7/AKR1C4/CYP3A7/UGT2B4/UGT2A1/UGT1A10/AKR1C2/CYP1A1/AKR1C3/CYP3A4/SRD5A2/UGT2B17
KEGG_PENTOSE_AND_GLUCURONATE_INTERCONVERSIONS	KEGG_PENTOSE_AND_GLUCURONATE_INTERCONVERSIONS	26	0.697766	1.75534	0.0238095	0.224638	0.197051	2654	tags=42%, list=14%, signal=37%	UGT2B28/UGT2B15/UGT2B11/UGT1A1/UGT2A3/UGT2B7/UGT2B4/UGT2A1/UGT1A10/RPEL1/UGT2B17
KEGG_FATTY_ACID_METABOLISM	KEGG_FATTY_ACID_METABOLISM	42	0.591221	1.60379	0.025	0.224638	0.197051	1208	tags=19%, list=6%, signal=18%	CYP4A22/ADH1A/CYP4A11/ADH6/ADH1C/ACSL6/ACADL/CPT1B
KEGG_ARACHIDONIC_ACID_METABOLISM	KEGG_ARACHIDONIC_ACID_METABOLISM	58	0.484113	1.44312	0.0333333	0.229064	0.200933	2758	tags=43%, list=14%, signal=37%	CYP2C8/CYP2C9/CYP4A22/CYP2C19/CYP4A11/PLA2G1B/PLA2G10/PLA2G2F/CYP4F2/CYP4F3/PLA2G6/GGT6/CYP2J2/PLA2G4B/CYP2E1/JMJD7-PLA2G4B/GPX2/CYP2C18/PLA2G2A/PLA2G2C/ALOX15/ALOX5/AKR1C3/LTC4S/GGT7
KEGG_PPAR_SIGNALING_PATHWAY	KEGG_PPAR_SIGNALING_PATHWAY	69	0.427379	1.30569	0.0357143	0.229064	0.200933	1936	tags=20%, list=10%, signal=18%	GK2/CYP4A22/CYP4A11/HMGCS2/ACSL6/ACADL/FABP6/APOC3/CPT1B/AQP7/APOA1/UCP1/PPARG/FABP1
KEGG_LEUKOCYTE_TRANSENDOTHELIAL_MIGRATION	KEGG_LEUKOCYTE_TRANSENDOTHELIAL_MIGRATION	116	-0.461044	-1.33332	0.0405405	0.243243	0.213371	3088	tags=21%, list=16%, signal=17%	ACTN2/MSN/ITGB2/RHOH/MAPK12/PRKCG/MMP9/PIK3CD/CYBB/CLDN18/ICAM1/ITGAM/ITK/NCF2/PIK3R5/PIK3CG/CLDN14/ITGA4/CLDN19/CLDN6/CTNNA2/MYL2/NOX3/CLDN17
KEGG_PATHWAYS_IN_CANCER	KEGG_PATHWAYS_IN_CANCER	325	-0.427525	-1.36786	0.0119048	0.174648	0.1532	4597	tags=30%, list=24%, signal=24%	NRAS/PIK3CA/LAMA4/WNT9A/WNT5B/SMO/ITGA6/VEGFC/PDGFRB/FGF4/FGF18/IGF1R/MSH6/TRAF3/TGFA/RARB/SPI1/PGF/ITGB1/MMP1/HIF1A/CSF3R/CHUK/APC/BIRC5/TGFB3/PDGFRA/RAD51/FGF1/TGFBR1/LEF1/TCF7L1/AKT3/BRCA2/CDKN2A/GLI3/RXRG/NKX3-1/FLT3/E2F2/WNT10B/CBL/LAMC2/FGF7/WNT7A/GLI1/FN1/BIRC3/CCNE2/LAMA2/CDKN2B/WNT3A/PLD1/FGFR1/CSF1R/MYC/PRKCG/FZD8/LAMB4/MMP9/PIK3CD/ITGA2/FAS/EGFR/FGF11/FGF13/LAMA3/RET/PIK3R5/PIK3CG/EGF/…
KEGG_MAPK_SIGNALING_PATHWAY	KEGG_MAPK_SIGNALING_PATHWAY	267	-0.435307	-1.38004	0.0114943	0.174648	0.1532	2652	tags=28%, list=14%, signal=24%	CHUK/DUSP10/MAPK8IP1/RASA1/DUSP14/TGFB3/STK3/PDGFRA/FGF1/TGFBR1/MAP4K4/CD14/GNA12/CACNA2D4/MAPK8IP2/DUSP7/AKT3/DUSP8/MRAS/FLNC/FGF7/CDC25B/PTPN7/FGFR1/MAPK12/MYC/PRKCG/FAS/EGFR/FGF11/RASGRP1/FGF13/CACNG3/MAP3K20/EGF/CACNG1/NGF/BDNF/IL1A/IL1R2/CACNA2D1/PLA2G3/FASLG/RASGRP4/FGFR4/PPP3R2/CACNA1G/TNF/RASGRF1/IL1B/FGF2/FGF9/FGF21/FGF10/NTRK1/FGF5/PLA2G12B/TGFB2/CACNA1B/NTRK2/CACNG6/CACNA1S/PLA2G4E/CAC…
KEGG_SYSTEMIC_LUPUS_ERYTHEMATOSUS	KEGG_SYSTEMIC_LUPUS_ERYTHEMATOSUS	133	-0.485399	-1.4244	0.0138889	0.174648	0.1532	4547	tags=42%, list=24%, signal=32%	C4B/C1S/CTSG/H2AC7/H2AC17/C1QA/RO60/H2BC4/H2BC11/HLA-DMB/H4C12/H2AB1/H3C12/H2BC14/ACTN1/HLA-DQA1/C1QC/C1QB/H2BC17/H4C14/H4C15/H3C7/ACTN2/H2AC13/H2BC1/H4C8/H2AC14/CD86/H3C8/H2AC21/FCGR1A/H4C3/FCGR3A/GRIN2A/H2AC11/H4C2/FCGR2A/H2BC13/CD28/H4C1/H2BC10/H2AC16/IFNG/H2AC4/H2AC18/C9/TNF/IL10/H2AC12/H3C11/CD80/FCGR3B/H4C13/H2BC3/H4C6/H2AB2
KEGG_FOCAL_ADHESION	KEGG_FOCAL_ADHESION	199	-0.457724	-1.42597	0.0120482	0.174648	0.1532	5809	tags=47%, list=30%, signal=33%	MET/PAK6/MAP2K1/COL4A1/TLN1/VAV1/VCL/MAPK1/PIK3CB/DIAPH1/CTNNB1/ITGB5/LAMC1/ITGAV/COL4A4/TLN2/COL6A1/COL1A1/COL6A2/ARHGAP35/COL1A2/COL3A1/SPP1/MYL7/RAPGEF1/PARVG/ROCK1/PIK3CA/LAMA4/CAPN2/ITGA6/VEGFC/CCND2/THBS2/PDGFRB/IGF1R/FLNA/COL11A1/FYN/PGF/ITGB1/PDGFRA/MYLK/ACTN1/ILK/COL6A3/ITGA1/THBS1/ITGA11/COL5A1/AKT3/THBS4/CAV2/LAMC2/FLNC/COL5A2/ITGA5/ACTN2/CAV1/FN1/CAV3/BIRC3/TNXB/ITGA9/LAMA2/COL6A6/TNN…
KEGG_CHEMOKINE_SIGNALING_PATHWAY	KEGG_CHEMOKINE_SIGNALING_PATHWAY	187	-0.467776	-1.45276	0.0121951	0.174648	0.1532	4657	tags=36%, list=24%, signal=28%	GNAI3/CCL23/ROCK1/NRAS/PIK3CA/GNG10/LYN/CCL11/CCL21/CXCR3/ADCY1/CHUK/CCR3/CXCL12/CCL2/CCR2/ELMO1/AKT3/GNGT2/CXCL13/GRK5/ADCY3/CCL26/CXCR6/ADCY2/CCL3L1/CCL13/CXCL10/HCK/PIK3CD/CCR1/CXCL9/CCL18/ADCY9/CCL1/ITK/CCR5/GNG2/DOCK2/CCR4/CXCL11/PIK3R5/PIK3CG/CCL4/CCL4L2/CCL3/CXCL8/GNG4/CCR6/PF4/CCL8/GNB4/CXCL6/CXCL1/CCL7/PF4V1/CXCL2/CCL20/CCR8/ADCY7/CCL24/CXCL3/CXCL5/SHC4/CXCR1/PPBP/GRK1/ADCY8
KEGG_DILATED_CARDIOMYOPATHY	KEGG_DILATED_CARDIOMYOPATHY	90	-0.525933	-1.4758	0.0136986	0.174648	0.1532	4427	tags=44%, list=23%, signal=34%	ITGA6/SGCB/RYR2/ADCY1/TTN/ITGB1/TGFB3/ITGA1/ITGA11/CACNA2D4/MYL3/SGCG/SGCD/SLC8A1/ITGA5/ADCY3/ADCY2/ITGA9/LAMA2/ITGA2/ADCY9/CACNG3/CACNG1/CACNA2D1/ITGB8/IGF1/TNF/DMD/ITGA4/ADCY7/TGFB2/ITGB3/CACNG6/CACNA1S/CACNG8/CACNG2/ADCY8/MYL2/CACNG5/CACNG7
KEGG_HYPERTROPHIC_CARDIOMYOPATHY_HCM	KEGG_HYPERTROPHIC_CARDIOMYOPATHY_HCM	83	-0.533597	-1.48146	0.0136986	0.174648	0.1532	3529	tags=43%, list=18%, signal=36%	ITGA6/SGCB/RYR2/TTN/ITGB1/TGFB3/ITGA1/ITGA11/CACNA2D4/MYL3/SGCG/SGCD/SLC8A1/ITGA5/ITGA9/LAMA2/PRKAA2/ITGA2/CACNG3/CACNG1/CACNA2D1/ITGB8/IGF1/TNF/DMD/ITGA4/IL6/TGFB2/ITGB3/CACNG6/CACNA1S/CACNG8/CACNG2/MYL2/CACNG5/CACNG7
KEGG_ECM_RECEPTOR_INTERACTION	KEGG_ECM_RECEPTOR_INTERACTION	84	-0.535607	-1.48891	0.0136986	0.174648	0.1532	5189	tags=55%, list=27%, signal=40%	ITGAV/COL4A4/COL6A1/COL1A1/COL6A2/SDC2/COL1A2/COL3A1/SPP1/LAMA4/ITGA6/THBS2/COL11A1/ITGB1/HSPG2/COL6A3/ITGA1/THBS1/CD44/ITGA11/COL5A1/THBS4/LAMC2/COL5A2/ITGA5/CD36/FN1/HMMR/TNXB/ITGA9/LAMA2/COL6A6/TNN/COL5A3/LAMB4/ITGA2/LAMA3/ITGB8/IBSP/RELN/TNC/SV2B/ITGA4/ITGB3/LAMA1/COL2A1
KEGG_HEMATOPOIETIC_CELL_LINEAGE	KEGG_HEMATOPOIETIC_CELL_LINEAGE	85	-0.539248	-1.4991	0.0136986	0.174648	0.1532	3835	tags=47%, list=20%, signal=38%	CD7/ITGA1/CD5/CD14/CD44/CD1A/CD3G/CD1B/CSF1/FLT3/CD33/ITGA5/CD36/CR2/CD8A/CSF1R/FCGR1A/IL6R/MME/ANPEP/ITGA2/THPO/ITGAM/IL2RA/IL1A/IL1R2/KITLG/CD38/IL7R/IL11/TNF/IL1B/ITGA4/CR1/IL6/CSF2/ITGB3/IL5/CSF3/DNTT
KEGG_NEUROACTIVE_LIGAND_RECEPTOR_INTERACTION	KEGG_NEUROACTIVE_LIGAND_RECEPTOR_INTERACTION	270	-0.474083	-1.51272	0.0114943	0.174648	0.1532	3010	tags=41%, list=16%, signal=35%	PRLR/HTR1B/F2R/HTR2C/EDNRA/PTGER2/SSTR2/LPAR3/ADORA2B/RXFP1/FSHR/GCGR/CYSLTR1/SSTR1/P2RY13/GHR/LTB4R2/HRH4/NR3C1/NPY5R/CHRNB2/NPFFR1/NMUR1/GRIN2A/GABRG2/ADRA1A/DRD5/C5AR1/CHRNG/HTR2A/CRHR1/HTR1E/HTR1D/S1PR3/GRIA2/C3AR1/GRIA3/P2RY10/ADRB2/GABRB2/MC4R/HRH2/FPR3/CHRM4/P2RY6/BDKRB2/PTGFR/GH2/DRD3/PTGER3/SSTR4/CHRM3/GRID1/HTR7/HTR6/PTGDR/P2RX7/MTNR1B/ADCYAP1R1/CHRM5/MC5R/CYSLTR2/GRM8/FPR1/GRIK2/GABRR1…
KEGG_VIRAL_MYOCARDITIS	KEGG_VIRAL_MYOCARDITIS	68	-0.551421	-1.51928	0.0405405	0.243243	0.213371	4134	tags=34%, list=22%, signal=27%	FYN/ITGAL/HLA-DMB/MYH10/HLA-DQA1/SGCG/SGCD/ABL2/CAV1/ITGB2/CD86/LAMA2/ICAM1/PRF1/CD28/MYH15/DMD/CD80/MYH13/MYH4/MYH8/MYH1/MYH2
KEGG_CELL_ADHESION_MOLECULES_CAMS	KEGG_CELL_ADHESION_MOLECULES_CAMS	131	-0.528035	-1.53973	0.0138889	0.174648	0.1532	4110	tags=40%, list=21%, signal=31%	ITGB1/ITGAL/CLDN10/HLA-DMB/CD6/CADM3/CDH4/SELPLG/HLA-DQA1/VCAM1/CADM1/CDH3/NFASC/PDCD1/VCAN/ITGB2/CDH2/CD8A/CD86/ITGA9/SELE/SPN/CTLA4/NLGN1/CLDN18/SIGLEC1/PTPRC/ICAM1/ITGAM/CD28/CNTN1/CDH15/CD226/NRCAM/NRXN1/NCAM1/ITGB8/NECTIN3/ICOS/NCAM2/CLDN14/PDCD1LG2/CD274/MAG/CD80/ITGA4/CNTN2/L1CAM/CLDN19/CLDN6/CNTNAP2/CLDN17
KEGG_REGULATION_OF_ACTIN_CYTOSKELETON	KEGG_REGULATION_OF_ACTIN_CYTOSKELETON	212	-0.498183	-1.55453	0.0123457	0.174648	0.1532	4764	tags=39%, list=25%, signal=29%	FGF16/GNG12/MYL7/ROCK1/NRAS/PIK3CA/PIP4K2A/PIP5K1B/RRAS2/ITGA6/PDGFRB/FGF4/FGF18/SSH1/RDX/WASF1/ITGB1/ITGAL/FGD1/APC/PDGFRA/MYH10/MYLK/FGF1/ACTN1/ITGA1/ENAH/CD14/ITGA11/GNA12/MRAS/CFL2/ITGAX/FGF7/ITGA5/ACTN2/MSN/ITGB2/F2R/FN1/ITGA9/NCKAP1L/FGFR1/ITGAD/PIK3CD/PDGFC/ITGA2/EGFR/FGF11/ITGAM/FGF13/PIK3R5/PIK3CG/EGF/CHRM4/BDKRB2/DIAPH3/APC2/PAK3/CHRM3/CHRM5/ITGB8/FGFR4/IQGAP2/BDKRB1/FGF2/FGF9/ARHGEF4/F…
KEGG_ARRHYTHMOGENIC_RIGHT_VENTRICULAR_CARDIOMYOPATHY_ARVC	KEGG_ARRHYTHMOGENIC_RIGHT_VENTRICULAR_CARDIOMYOPATHY_ARVC	74	-0.577119	-1.57066	0.0140845	0.174648	0.1532	3775	tags=43%, list=20%, signal=35%	ACTN1/ITGA1/LEF1/ITGA11/CACNA2D4/TCF7L1/SGCG/SGCD/SLC8A1/ITGA5/ACTN2/PKP2/DSP/CDH2/ITGA9/LAMA2/ITGA2/CACNG3/CACNG1/CACNA2D1/ITGB8/DMD/ITGA4/DSC2/ITGB3/CACNG6/CACNA1S/CACNG8/CTNNA2/CACNG2/CACNG5/CACNG7
KEGG_CYTOKINE_CYTOKINE_RECEPTOR_INTERACTION	KEGG_CYTOKINE_CYTOKINE_RECEPTOR_INTERACTION	263	-0.496635	-1.58649	0.0113636	0.174648	0.1532	3313	tags=43%, list=17%, signal=36%	IL12B/CXCL13/FLT3/RELT/TNFRSF10D/CLCF1/IL18R1/IL10RA/PRLR/CCL26/CXCR6/GDF5/IL15/TNFRSF10A/CCL3L1/CCL13/TNFRSF18/CSF1R/TSLP/GHR/LIF/IL21/CSF2RB/CXCL10/IL6R/CCR1/INHBE/PDGFC/FAS/TNFSF8/EDAR/EGFR/CXCL9/CCL18/LIFR/CCL1/IL12RB1/IL21R/TNFSF4/CNTF/CCR5/AMHR2/IL2RB/TNFRSF19/CCR4/IL12A/CXCL11/CCL4/CCL4L2/EGF/CCL3/IL2RA/IFNG/IL1A/TNFRSF11B/GH2/IL1R2/IFNK/IFNL3/OSMR/FASLG/CXCL8/OSM/KITLG/TNFRSF8/IFNL2/IL1RA…
KEGG_NOD_LIKE_RECEPTOR_SIGNALING_PATHWAY	KEGG_NOD_LIKE_RECEPTOR_SIGNALING_PATHWAY	62	-0.602281	-1.63145	0.0273973	0.224638	0.197051	2835	tags=31%, list=15%, signal=26%	BIRC3/CCL13/MAPK12/TNFAIP3/CXCL8/CCL8/NLRP3/TNF/IL1B/CXCL1/CCL7/CXCL2/PYDC1/NOD2/NAIP/IL6/CASP5/MEFV/CARD18
KEGG_GRAFT_VERSUS_HOST_DISEASE	KEGG_GRAFT_VERSUS_HOST_DISEASE	37	-0.702885	-1.71395	0.0333333	0.229064	0.200933	2775	tags=46%, list=14%, signal=39%	CD86/GZMB/FAS/PRF1/CD28/KLRD1/IFNG/IL1A/FASLG/TNF/IL1B/CD80/IL6/KIR3DL2/KIR3DL1/KIR2DL1/KIR2DL3
KEGG_MELANOMA	KEGG_MELANOMA	71	-0.622927	-1.73368	0.0135135	0.174648	0.1532	4597	tags=48%, list=24%, signal=37%	NRAS/PIK3CA/PDGFRB/FGF4/FGF18/IGF1R/PDGFRA/FGF1/AKT3/CDKN2A/E2F2/FGF7/FGFR1/PIK3CD/PDGFC/EGFR/FGF11/FGF13/PIK3R5/PIK3CG/EGF/IGF1/CDK6/FGF2/FGF9/FGF21/FGF10/FGF5/HGF/FGF20/FGF8/FGF19/FGF3/FGF23

## Sheet: ERCC6_KEGG.BLCA
ID	Description	setSize	enrichmentScore	NES	pvalue	p.adjust	qvalues	rank	leading_edge	core_enrichment
KEGG_OLFACTORY_TRANSDUCTION	KEGG_OLFACTORY_TRANSDUCTION	382	0.694835	2.42036	0.0204082	0.210884	0.184986	1277	tags=49%, list=7%, signal=47%	OR2F1/OR13C8/OR8B4/OR51T1/OR6X1/OR4K5/OR8D2/OR1A1/OR4A15/OR1S1/OR6C1/OR51L1/OR4P4/OR4C13/OR5L2/OR4F4/OR8H3/OR5AR1/OR10A5/OR4C46/OR51G2/OR4C3/OR13G1/OR52I2/OR13H1/OR1B1/OR2F2/OR13C3/OR13C9/OR52H1/OR51B6/OR6C4/OR1L4/OR5D18/OR1L6/OR4K1/OR4S1/OR9A2/OR1I1/OR6C76/OR10J5/OR4C11/OR10H3/OR10G4/OR5AC2/OR2D3/OR7D4/OR4F17/OR51S1/OR10A4/OR10G7/OR4L1/OR51I2/OR9G4/OR52I1/OR52E4/OR8B8/OR52A5/OR56A4/OR52W1/OR1S2/…
KEGG_METABOLISM_OF_XENOBIOTICS_BY_CYTOCHROME_P450	KEGG_METABOLISM_OF_XENOBIOTICS_BY_CYTOCHROME_P450	66	0.698717	2.01003	0.016129	0.210884	0.184986	2256	tags=42%, list=12%, signal=38%	CYP2C19/UGT2A1/UGT1A4/GSTA5/ADH1A/UGT1A1/GSTA3/ADH7/UGT1A7/UGT2B28/UGT2B11/UGT1A9/UGT1A8/GSTA2/UGT2B10/CYP3A7/CYP3A5/CYP2C8/CYP3A4/UGT1A6/CYP2C18/GSTA1/UGT1A10/ADH6/UGT2A3/GSTO2/CYP3A43/ADH4
KEGG_TASTE_TRANSDUCTION	KEGG_TASTE_TRANSDUCTION	51	0.74514	1.99434	0.0192308	0.210884	0.184986	909	tags=41%, list=5%, signal=39%	TAS2R39/TAS2R3/TAS2R13/TAS2R41/TAS2R50/TAS2R46/TAS2R9/TAS2R43/TAS2R1/TAS2R40/TAS2R42/TAS2R38/TAS2R16/TAS2R10/TAS2R31/TAS2R4/TAS2R5/TAS2R19/TAS2R8/TAS2R7/TAS2R20
KEGG_RETINOL_METABOLISM	KEGG_RETINOL_METABOLISM	62	0.68148	1.90458	0.0175439	0.210884	0.184986	2256	tags=45%, list=12%, signal=40%	CYP2C19/UGT2A1/UGT1A4/ADH1A/UGT1A1/ADH7/UGT1A7/UGT2B28/UGT2B11/UGT1A9/UGT1A8/UGT2B10/CYP3A7/CYP4A22/CYP2A6/CYP3A5/CYP2C8/CYP3A4/UGT1A6/CYP2C18/AWAT2/UGT1A10/CYP4A11/ADH6/UGT2A3/CYP2A7/CYP3A43/ADH4
KEGG_PORPHYRIN_AND_CHLOROPHYLL_METABOLISM	KEGG_PORPHYRIN_AND_CHLOROPHYLL_METABOLISM	39	0.737335	1.89204	0.0204082	0.210884	0.184986	2112	tags=36%, list=11%, signal=32%	UGT2A1/UGT1A4/FTMT/UGT1A1/UGT1A7/UGT2B28/UGT2B11/UGT1A9/UGT1A8/UGT2B10/UGT1A6/UGT1A10/UGT2A3/CP
KEGG_PENTOSE_AND_GLUCURONATE_INTERCONVERSIONS	KEGG_PENTOSE_AND_GLUCURONATE_INTERCONVERSIONS	26	0.796534	1.85195	0.02	0.210884	0.184986	2061	tags=50%, list=11%, signal=45%	UGT2A1/UGT1A4/UGT1A1/UGT1A7/UGT2B28/UGT2B11/UGT1A9/UGT1A8/UGT2B10/UGT1A6/RPEL1/UGT1A10/UGT2A3
KEGG_DRUG_METABOLISM_CYTOCHROME_P450	KEGG_DRUG_METABOLISM_CYTOCHROME_P450	68	0.638996	1.83068	0.0169492	0.210884	0.184986	2256	tags=47%, list=12%, signal=42%	CYP2C19/UGT2A1/UGT1A4/GSTA5/ADH1A/UGT1A1/GSTA3/ADH7/UGT1A7/UGT2B28/UGT2B11/UGT1A9/UGT1A8/GSTA2/UGT2B10/CYP3A7/CYP2A6/CYP3A5/CYP2C8/CYP3A4/UGT1A6/CYP2C18/GSTA1/FMO5/UGT1A10/ADH6/CYP2D6/UGT2A3/GSTO2/CYP2A7/CYP3A43/ADH4
KEGG_ASCORBATE_AND_ALDARATE_METABOLISM	KEGG_ASCORBATE_AND_ALDARATE_METABOLISM	23	0.756903	1.73578	0.0377358	0.275556	0.241715	2061	tags=52%, list=11%, signal=47%	UGT2A1/UGT1A4/UGT1A1/UGT1A7/UGT2B28/UGT2B11/UGT1A9/UGT1A8/UGT2B10/UGT1A6/UGT1A10/UGT2A3
KEGG_DRUG_METABOLISM_OTHER_ENZYMES	KEGG_DRUG_METABOLISM_OTHER_ENZYMES	49	0.603768	1.63505	0.0377358	0.275556	0.241715	2458	tags=41%, list=13%, signal=36%	UGT2A1/UGT1A4/UGT1A1/UGT1A7/UGT2B28/UGT2B11/UGT1A9/UPP2/UGT1A8/UGT2B10/CYP3A7/CYP2A6/CYP3A5/CYP3A4/UGT1A6/UGT1A10/UGT2A3/CYP2A7/CYP3A43/XDH
KEGG_STEROID_HORMONE_BIOSYNTHESIS	KEGG_STEROID_HORMONE_BIOSYNTHESIS	53	0.545858	1.44706	0.037037	0.275556	0.241715	2245	tags=32%, list=12%, signal=28%	UGT2A1/UGT1A4/UGT1A1/CYP11B2/UGT1A7/UGT2B28/UGT2B11/UGT1A9/UGT1A8/UGT2B10/CYP3A7/CYP3A5/CYP3A4/UGT1A6/UGT1A10/UGT2A3/CYP3A43
KEGG_NOD_LIKE_RECEPTOR_SIGNALING_PATHWAY	KEGG_NOD_LIKE_RECEPTOR_SIGNALING_PATHWAY	62	-0.548459	-1.54069	0.0222222	0.210884	0.184986	3652	tags=34%, list=19%, signal=28%	CXCL1/IL1B/CARD9/BIRC3/MAPK12/MAPK11/NAIP/CCL5/CCL2/NLRC4/CXCL2/CCL11/PSTPIP1/MEFV/CCL8/PYDC1/CCL7/CCL13/NLRP3/IL6/CASP5
KEGG_JAK_STAT_SIGNALING_PATHWAY	KEGG_JAK_STAT_SIGNALING_PATHWAY	155	-0.499277	-1.56383	0.0408163	0.275556	0.241715	3013	tags=34%, list=16%, signal=29%	CSF2/IL15RA/IL15/IL12A/IFNA5/IL2RB/IL22RA2/CNTFR/PIK3CD/SOCS1/PIK3CG/CSF3R/LIF/TSLP/IL11/JAK3/IFNL1/IL2RG/IL3RA/IL26/STAT4/TPO/CSF2RB/LEP/IFNL3/CSH1/IL12RB1/IL12B/CSF2RA/IL2/IL7R/IL24/IL10RA/CRLF2/OSM/PIK3R5/IL21/IL13RA2/IL6/IFNG/IL2RA/IL10/IL21R/CSF3/IL5RA/IL13/IFNA4/GH1/IFNW1/PRL/IFNA2/IFNA10
KEGG_NATURAL_KILLER_CELL_MEDIATED_CYTOTOXICITY	KEGG_NATURAL_KILLER_CELL_MEDIATED_CYTOTOXICITY	131	-0.514918	-1.56443	0.0444444	0.275556	0.241715	3356	tags=37%, list=17%, signal=31%	PLCG2/HLA-G/CD244/SH2D1B/NFATC2/IFNA8/KLRC1/CSF2/ICAM1/FYN/IFNA5/PIK3CD/TNFRSF10C/KIR2DL1/ICAM2/KLRC3/PIK3CG/KIR3DL2/TYROBP/FCER1G/KIR2DL4/VAV1/NFATC1/FCGR3A/NCR1/LCK/KIR3DL1/PRKCB/ITGAL/LCP2/ITGB2/FASLG/CD247/PRF1/GZMB/KIR2DL3/HCST/CD48/PIK3R5/ZAP70/KLRD1/KLRC2/IFNG/SH2D1A/NCR3/PRKCG/IFNA4/IFNA2/IFNA10
KEGG_VIRAL_MYOCARDITIS	KEGG_VIRAL_MYOCARDITIS	68	-0.565392	-1.57805	0.0232558	0.210884	0.184986	3965	tags=51%, list=21%, signal=41%	RAC2/CAV1/MYH3/HLA-F/HLA-DRA/HLA-DMA/HLA-DRB1/HLA-G/LAMA2/HLA-DRB5/DMD/ICAM1/FYN/HLA-DPA1/MYH13/MYH7/HLA-DQB1/HLA-DPB1/MYH11/HLA-DQA2/HLA-DOA/HLA-DMB/HLA-DQA1/HLA-DOB/ITGAL/CD86/ITGB2/SGCD/MYH2/PRF1/SGCA/CD80/CD40LG/CD28/SGCG
KEGG_ARRHYTHMOGENIC_RIGHT_VENTRICULAR_CARDIOMYOPATHY_ARVC	KEGG_ARRHYTHMOGENIC_RIGHT_VENTRICULAR_CARDIOMYOPATHY_ARVC	74	-0.570966	-1.64679	0.0444444	0.275556	0.241715	3317	tags=39%, list=17%, signal=33%	ITGA1/ITGA8/ITGA4/LEF1/LAMA2/ITGA5/TCF7L1/DMD/CACNG3/ITGB3/ITGA10/ITGA9/CACNA1C/CACNA2D1/ITGA11/RYR2/ITGA7/DES/ACTN3/SGCD/SGCA/CACNA2D4/ACTN2/CACNG8/SGCG/CACNG6/CACNG5/CACNG7/CACNG2
KEGG_DILATED_CARDIOMYOPATHY	KEGG_DILATED_CARDIOMYOPATHY	90	-0.56779	-1.67643	0.0465116	0.27907	0.244798	3317	tags=40%, list=17%, signal=33%	ITGA1/ITGA8/ITGA4/LAMA2/ITGA5/DMD/CACNG3/MYH7/TPM2/ITGB3/ITGA10/ITGA9/TGFB3/CACNA1C/ADCY4/CACNA2D1/ITGA11/RYR2/ITGA7/DES/PLN/ADCY5/MYBPC3/SGCD/MYL2/SGCA/CACNA2D4/ACTC1/CACNG8/SGCG/MYL3/IGF1/CACNG6/CACNG5/CACNG7/CACNG2
KEGG_HYPERTROPHIC_CARDIOMYOPATHY_HCM	KEGG_HYPERTROPHIC_CARDIOMYOPATHY_HCM	83	-0.591719	-1.67909	0.025641	0.216783	0.190161	3317	tags=42%, list=17%, signal=35%	ITGA1/ITGA8/ITGA4/LAMA2/ITGA5/DMD/ACE/CACNG3/MYH7/TPM2/ITGB3/ITGA10/ITGA9/TGFB3/CACNA1C/CACNA2D1/ITGA11/RYR2/ITGA7/DES/MYBPC3/SGCD/MYL2/SGCA/CACNA2D4/ACTC1/IL6/CACNG8/SGCG/MYL3/IGF1/CACNG6/CACNG5/CACNG7/CACNG2
KEGG_CELL_ADHESION_MOLECULES_CAMS	KEGG_CELL_ADHESION_MOLECULES_CAMS	131	-0.555403	-1.68743	0.0222222	0.210884	0.184986	3834	tags=56%, list=20%, signal=46%	CLDN3/SDC3/HLA-F/CDH2/CNTNAP1/CLDN10/HLA-DRA/ICOSLG/HLA-DMA/HLA-DRB1/HLA-G/CLDN18/ITGA8/VCAN/ITGA4/CD274/CNTN2/HLA-DRB5/MPZ/ICAM1/ESAM/SELL/SDC2/HLA-DPA1/CDH5/PECAM1/HLA-DQB1/HLA-DPB1/NLGN1/MAG/ICAM2/JAM3/CD4/HLA-DQA2/CD34/CLDN19/ITGA9/HLA-DOA/HLA-DMB/CD2/PDCD1LG2/HLA-DQA1/PTPRC/CD8A/HLA-DOB/ITGAL/CD86/SELPLG/CD226/SPN/SELP/ITGB2/JAM2/CLDN14/VCAM1/CTLA4/ICOS/CD6/NEGR1/SELE/CLDN5/CD8B/CD80/ITGAM/C…
KEGG_RENIN_ANGIOTENSIN_SYSTEM	KEGG_RENIN_ANGIOTENSIN_SYSTEM	17	-0.700258	-1.6882	0.0434783	0.275556	0.241715	1773	tags=59%, list=9%, signal=53%	ENPEP/ACE/AGT/CPA3/AGTR1/ANPEP/AGTR2/CTSG/CMA1/MAS1
KEGG_PANTOTHENATE_AND_COA_BIOSYNTHESIS	KEGG_PANTOTHENATE_AND_COA_BIOSYNTHESIS	16	-0.710681	-1.68868	0.0434783	0.275556	0.241715	2611	tags=44%, list=14%, signal=38%	ENPP1/BCAT1/UPB1/ENPP3/VNN2/VNN1/DPYS
KEGG_CHEMOKINE_SIGNALING_PATHWAY	KEGG_CHEMOKINE_SIGNALING_PATHWAY	187	-0.560143	-1.77737	0.0212766	0.210884	0.184986	3664	tags=43%, list=19%, signal=35%	SHC2/CXCL1/XCR1/GNB3/CX3CL1/CCL20/AKT3/FGR/ARRB2/CCL22/CCR8/CXCL10/CCR7/ARRB1/GRK5/GNB4/CCR10/CXCL11/PREX1/PIK3CD/CXCR4/CXCL9/CCL17/CCL5/PIK3CG/PLCB2/JAK3/ADCY4/GNG11/CCR1/CXCR6/CCL2/CCR4/VAV1/CXCL13/XCL2/PRKCB/CCR2/CXCL5/GNG2/PPBP/ELMO1/ADCY5/CXCL2/CCR5/GNG7/CXCL3/CCL11/HCK/CCL4/CCL4L2/CCL24/WAS/CXCL12/CCL8/CCL16/CCL26/CCL21/GNG8/CCL19/CCL3/PIK3R5/CCL3L1/CCL7/CCL13/ITK/DOCK2/GNGT2/CXCR3/CCL18/CC…
KEGG_COMPLEMENT_AND_COAGULATION_CASCADES	KEGG_COMPLEMENT_AND_COAGULATION_CASCADES	69	-0.641782	-1.813	0.0222222	0.210884	0.184986	3397	tags=59%, list=18%, signal=49%	A2M/TFPI/C3/SERPING1/VWF/F2R/BDKRB2/C1R/PLAUR/CFB/C1S/SERPINF2/CFD/F2/CFI/PROS1/F11/SERPINA1/C1QC/BDKRB1/C4BPA/C1QB/C1QA/C2/FGB/C4BPB/F13A1/F10/FGA/SERPINA5/C5AR1/C3AR1/F13B/C7/MASP1/C4A/C6/C4B/FGG/CR2/CR1
KEGG_CARDIAC_MUSCLE_CONTRACTION	KEGG_CARDIAC_MUSCLE_CONTRACTION	77	-0.630304	-1.83768	0.0227273	0.210884	0.184986	2644	tags=30%, list=14%, signal=26%	COX7B2/CACNG3/MYH7/TPM2/COX4I2/CACNA1C/CACNA2D1/RYR2/COX7A1/ATP1B2/FXYD2/ATP1B4/MYL2/CACNA2D4/ACTC1/ATP1A2/CACNG8/MYL3/COX6A2/CACNG6/CACNG5/CACNG7/CACNG2
KEGG_TYPE_I_DIABETES_MELLITUS	KEGG_TYPE_I_DIABETES_MELLITUS	41	-0.690587	-1.86278	0.0192308	0.210884	0.184986	3727	tags=68%, list=19%, signal=55%	HLA-F/IL1B/HLA-DRA/INS/HLA-DMA/HLA-DRB1/HLA-G/HLA-DRB5/IL12A/HLA-DPA1/HLA-DQB1/HLA-DPB1/HLA-DQA2/HLA-DOA/HLA-DMB/HLA-DQA1/HLA-DOB/CD86/IL12B/IL2/FASLG/PRF1/GZMB/CD80/CD28/PTPRN/IFNG/LTA
KEGG_INTESTINAL_IMMUNE_NETWORK_FOR_IGA_PRODUCTION	KEGG_INTESTINAL_IMMUNE_NETWORK_FOR_IGA_PRODUCTION	46	-0.693622	-1.89636	0.0192308	0.210884	0.184986	3502	tags=72%, list=18%, signal=59%	HLA-DRA/ICOSLG/HLA-DMA/HLA-DRB1/ITGA4/HLA-DRB5/IL15RA/IL15/CCR10/HLA-DPA1/HLA-DQB1/CXCR4/HLA-DPB1/HLA-DQA2/HLA-DOA/HLA-DMB/TNFSF13B/HLA-DQA1/HLA-DOB/CD86/TNFRSF13C/IL2/ICOS/CXCL12/CD80/CD40LG/CD28/IL6/IL10/TNFRSF17/CCL25/TNFRSF13B/AICDA
KEGG_LEISHMANIA_INFECTION	KEGG_LEISHMANIA_INFECTION	69	-0.673672	-1.90309	0.0222222	0.210884	0.184986	3574	tags=48%, list=19%, signal=39%	IL1B/TGFB2/HLA-DRA/HLA-DMA/HLA-DRB1/C3/ITGA4/HLA-DRB5/MAPK12/IL12A/HLA-DPA1/HLA-DQB1/HLA-DPB1/NCF4/MAPK11/HLA-DQA2/TGFB3/HLA-DOA/NCF2/HLA-DMB/FCGR3A/HLA-DQA1/PRKCB/HLA-DOB/FCGR2A/ITGB2/IL12B/ITGAM/IFNG/FCGR1A/IL10/NCF1/CR1
KEGG_ALLOGRAFT_REJECTION	KEGG_ALLOGRAFT_REJECTION	35	-0.729095	-1.91069	0.0196078	0.210884	0.184986	3727	tags=74%, list=19%, signal=60%	HLA-F/HLA-DRA/HLA-DMA/HLA-DRB1/HLA-G/HLA-DRB5/IL12A/HLA-DPA1/HLA-DQB1/HLA-DPB1/HLA-DQA2/HLA-DOA/HLA-DMB/HLA-DQA1/HLA-DOB/CD86/IL12B/IL2/FASLG/PRF1/GZMB/CD80/CD40LG/CD28/IFNG/IL10
KEGG_CYTOKINE_CYTOKINE_RECEPTOR_INTERACTION	KEGG_CYTOKINE_CYTOKINE_RECEPTOR_INTERACTION	263	-0.605189	-2.01991	0.02	0.210884	0.184986	3702	tags=57%, list=19%, signal=47%	TNFRSF10D/CLCF1/IL18R1/IFNL2/CXCL1/XCR1/OSMR/IL1B/TGFB2/CX3CL1/CCL20/LIFR/RELT/PDGFC/TNFSF9/FLT3LG/CCL22/IFNA8/CCR8/CXCL10/CCR7/PLEKHO2/CSF2/TNFRSF19/IL15RA/IL15/VEGFC/TNFSF12/CSF1/TNFSF14/TNFSF11/CCR10/IL12A/CXCL11/PDGFRB/IFNA5/IL2RB/IL22RA2/CNTFR/TNFRSF1B/CXCR4/TNFRSF10C/CXCL9/INHBE/PDGFRA/CCL17/CCL5/TNFRSF18/BMPR1B/CSF3R/TNFSF4/LIF/IL1R2/TGFB3/TSLP/ACVRL1/IL11/FLT4/IFNL1/IL2RG/IL3RA/IL26/CCR1/…
KEGG_HEMATOPOIETIC_CELL_LINEAGE	KEGG_HEMATOPOIETIC_CELL_LINEAGE	85	-0.73119	-2.1023	0.0238095	0.210884	0.184986	3334	tags=62%, list=17%, signal=52%	HLA-DRB1/ITGA1/FLT3LG/GYPA/ITGA4/ITGA5/CSF2/HLA-DRB5/CSF1/GP1BA/CD4/CD34/ITGB3/CD1C/CSF3R/IL1R2/IL11/IL3RA/CSF1R/CD14/CD1B/CD2/CD3G/TPO/CD8A/CD3E/CD3D/CSF2RA/CD5/IL7R/ANPEP/CD7/CD8B/ITGAM/CD37/CD38/IL6/CD1D/FLT3/IL2RA/THPO/FCGR1A/CD33/CD22/CSF3/MS4A1/CD19/IL5RA/GP9/CR2/CR1/DNTT/FCER2
KEGG_PRIMARY_IMMUNODEFICIENCY	KEGG_PRIMARY_IMMUNODEFICIENCY	35	-0.802556	-2.10321	0.0196078	0.210884	0.184986	2336	tags=63%, list=12%, signal=55%	CD4/JAK3/IL2RG/LCK/PTPRC/CD8A/CD3E/CD3D/TNFRSF13C/IL7R/ICOS/CD8B/CD40LG/ZAP70/CD79A/BTK/RAG2/CD19/IGLL1/TNFRSF13B/AICDA/AIRE
KEGG_GRAFT_VERSUS_HOST_DISEASE	KEGG_GRAFT_VERSUS_HOST_DISEASE	37	-0.774443	-2.11094	0.0188679	0.210884	0.184986	3727	tags=81%, list=19%, signal=65%	HLA-F/IL1B/HLA-DRA/HLA-DMA/HLA-DRB1/HLA-G/KLRC1/HLA-DRB5/HLA-DPA1/HLA-DQB1/HLA-DPB1/KIR2DL1/HLA-DQA2/KIR3DL2/HLA-DOA/HLA-DMB/HLA-DQA1/KIR3DL1/HLA-DOB/CD86/IL2/FASLG/PRF1/GZMB/KIR2DL3/CD80/CD28/KLRD1/IL6/IFNG

## Sheet: ERCC8_KEGG.BLCA
ID	Description	setSize	enrichmentScore	NES	pvalue	p.adjust	qvalues	rank	leading_edge	core_enrichment
KEGG_TASTE_TRANSDUCTION	KEGG_TASTE_TRANSDUCTION	51	0.731077	1.68012	0.0120482	1	1	2222	tags=47%, list=12%, signal=42%	TAS2R9/TAS2R39/TAS2R3/TAS2R13/GNAT3/TAS2R50/TAS2R46/TAS2R8/TAS2R43/CACNA1B/TAS2R40/TAS2R31/TAS2R10/TAS2R42/TAS2R7/ASIC2/TAS2R19/ADCY8/TAS2R38/GRM4/TAS2R41/TAS2R1/TAS2R20/TAS2R4
KEGG_NEUROACTIVE_LIGAND_RECEPTOR_INTERACTION	KEGG_NEUROACTIVE_LIGAND_RECEPTOR_INTERACTION	270	0.534182	1.44847	0.0206186	1	1	2900	tags=37%, list=15%, signal=32%	LHCGR/GRIA1/CHRND/CCKBR/CHRNA2/MC3R/NTSR1/GLRA1/CGA/NTSR2/GPR50/TAAR1/CHRM1/HTR1A/PRLHR/GABRA1/BRS3/NPY2R/GRM8/GRIN2B/MCHR2/MC5R/GABRG1/DRD5/MC4R/TRHR/CSH1/CHRNB2/GPR83/FSHR/PRL/GLRA2/GABRQ/DRD3/CNR1/CHRNA6/GRM3/MTNR1A/CHRNA4/GABRG3/GABRR2/P2RY4/TAAR2/GNRHR/SSTR4/GALR1/GRIK3/CRHR1/HRH4/P2RY1/CYSLTR2/GRPR/GHR/GABRA5/P2RX3/ADRA1B/UTS2R/GABRB1/NMUR2/GRIK1/LTB4R2/HTR4/CHRNA7/CHRNA9/CHRNB4/MCHR1/GRM4/…
