# Supplementary material for: Bioinformatics analysis of ERCC family in pan-cancer and ERCC2 in bladder cancer
Source: Front Immunol. 2024 Aug 13;15:1402548. doi: 10.3389/fimmu.2024.1402548 (PMC11347307; doi:10.3389/fimmu.2024.1402548)
Supplement: Supplementary Table 4 — The GSEA was performed for each ERCC gene using the HallMarker gene sets acorss 33 different cancer datasets. [file Table4.xlsx]

## Sheet: ERCC1_Hall.BLCA
ID	Description	setSize	enrichmentScore	NES	pvalue	p.adjust	qvalues	rank	leading_edge	core_enrichment
HALLMARK_COAGULATION	HALLMARK_COAGULATION	138	-0.562887	-1.52076	0.0144928	0.724638	0.724638	1947	tags=17%, list=10%, signal=16%	APOA1/MASP2/ITIH1/CTSE/F2RL2/TF/HPN/TMPRSS6/GDA/HNF4A/SERPINC1/F2/C8B/FGG/FGA/APOC3/C8A/MEP1A/PLG/F11/HRG/F13B/F9/MBL2

## Sheet: ERCC2_Hall.BLCA
ID	Description	setSize	enrichmentScore	NES	pvalue	p.adjust	qvalues	rank	leading_edge	core_enrichment
HALLMARK_E2F_TARGETS	HALLMARK_E2F_TARGETS	200	0.444399	1.28729	0.0394737	0.394737	0.373961	7608	tags=62%, list=40%, signal=38%	CDCA3/MXD3/POLD1/CENPM/MYBL2/KIF18B/DSCC1/UBE2S/CCNE1/SPC24/CDC25A/POLE/PSMC3IP/SPAG5/POLA2/ESPL1/AURKB/GINS1/KIF2C/CHEK2/CDKN2A/SPC25/LIG1/ORC6/BIRC5/STMN1/CDKN2C/RAD51C/CDC20/MAD2L1/CHEK1/DEPDC1/WDR90/KIF4A/CIT/CDKN3/PLK1/EZH2/SUV39H1/SHMT1/CKS1B/MCM2/RAD51AP1/CCNB2/TIPIN/TIMELESS/TRIP13/H2AX/RNASEH2A/NASP/PLK4/TK1/GINS4/CDCA8/MCM5/KIF22/UBE2T/E2F8/TACC3/HMGB3/AURKA/ASF1B/MELK/NME1/MCM6/DLGAP5/…
HALLMARK_KRAS_SIGNALING_DN	HALLMARK_KRAS_SIGNALING_DN	200	0.444284	1.28695	0.0394737	0.394737	0.373961	2471	tags=26%, list=13%, signal=23%	AMBN/GP2/BRDT/SCN10A/HNF1A/ARPP21/DCC/CPA2/CALCB/VPREB1/IRS4/PAX3/COL2A1/ATP4A/KCNN1/CKM/SLC38A3/FSHB/UGT2B17/PCDHB1/SLC30A3/MYH7/SLC5A5/TFAP2B/YBX2/INSL5/TEX15/MYO15A/PAX4/OXT/PNMT/ATP6V1B1/TNNI3/STAG3/TLX1/YPEL1/ARHGDIG/NPY4R/CACNA1F/CLPS/SLC12A3/KCNE2/SNCB/SHOX2/RIBC2/CCDC106/KCND1/GDNF/PDE6B/ITGB1BP2/SPHK2/MAGIX/CNTFR
HALLMARK_INFLAMMATORY_RESPONSE	HALLMARK_INFLAMMATORY_RESPONSE	200	-0.496642	-1.51268	0.0384615	0.394737	0.373961	3921	tags=48%, list=20%, signal=39%	PTAFR/TNFSF10/SCARF1/TLR2/IL18/CDKN1A/KLF6/ADM/LYN/PDPN/OSM/HIF1A/IL10/MET/OLR1/GNA15/RGS1/TPBG/CX3CL1/SLAMF1/AQP9/IL4R/IRF1/IL15RA/LCP2/CXCL9/TNFRSF9/ABCA1/LPAR1/CCL7/ICAM1/EDN1/HRH1/IL2RB/P2RY2/TLR1/IL18R1/CXCL10/F3/RTP4/IL1B/RNF144B/PTGER2/CCRL2/TNFAIP6/NLRP3/LAMP3/CD82/IL6/LIF/MXD1/FFAR2/SERPINE1/CLEC5A/TNFSF15/NAMPT/IL7R/GPR183/CXCL11/RASGRP1/P2RX7/LDLR/HBEGF/HAS2/CD69/GP1BA/SLC31A2/IL1A/CCL…
HALLMARK_INTERFERON_GAMMA_RESPONSE	HALLMARK_INTERFERON_GAMMA_RESPONSE	199	-0.559162	-1.6979	0.0384615	0.394737	0.373961	5495	tags=60%, list=29%, signal=43%	RIPK2/IFI30/MVP/NCOA3/TXNIP/MT2A/NOD1/PLSCR1/PFKP/TRIM21/BPGM/B2M/ISG20/STAT3/EIF2AK2/BTG1/IRF2/STAT1/HLA-DRB1/SPPL2A/ZNFX1/TRIM14/IL10RA/FPR1/CD74/CD86/IFI44/RAPGEF6/MARCHF1/PSMB9/OASL/WARS1/NFKB1/VCAM1/PELI1/HELZ2/IFIT1/OAS3/CASP8/PML/BANK1/TDRD7/CASP7/CD40/TNFSF10/C1S/HERC6/CASP4/CDKN1A/UPP1/OAS2/HIF1A/FGL2/SLAMF7/PARP14/SOCS3/SECTM1/TAP1/PLA2G4A/IL4R/IRF1/HLA-DQA1/IFI44L/IL15RA/LCP2/ARID5B/CX…
HALLMARK_TNFA_SIGNALING_VIA_NFKB	HALLMARK_TNFA_SIGNALING_VIA_NFKB	199	-0.609612	-1.85109	0.0384615	0.394737	0.373961	5148	tags=62%, list=27%, signal=46%	EFNA1/DENND5A/JUN/PANX1/GADD45B/TNF/BTG1/TANK/IER5/MCL1/ACKR3/TSC22D1/PLEK/RCAN1/PMEPA1/IER3/CLCF1/PHLDA2/RNF19B/TRAF1/NFKB1/NFE2L2/CCL4/ZC3H12A/BMP2/KLF10/MAFF/TLR2/PTX3/IL18/BCL2A1/CDKN1A/VEGFA/PNRC1/ETS2/KLF6/ZFP36/NR4A1/FOSB/PLK2/PLAU/BHLHE40/OLR1/NFIL3/SOCS3/EGR1/TAP1/SLC2A3/PER1/DUSP5/GFPT2/IRF1/SMAD3/PHLDA1/IL15RA/TNFRSF9/ABCA1/CFLAR/FOSL1/ICAM1/EDN1/LAMB3/FOS/DUSP1/CXCL10/CD44/F3/IFIH1/IL…

## Sheet: ERCC3_Hall.BLCA
ID	Description	setSize	enrichmentScore	NES	pvalue	p.adjust	qvalues	rank	leading_edge	core_enrichment
HALLMARK_PANCREAS_BETA_CELLS	HALLMARK_PANCREAS_BETA_CELLS	40	0.724567	1.84563	0.0178571	0.181159	0.163997	1639	tags=45%, list=9%, signal=41%	DCX/INSM1/NEUROG3/SYT13/PAK3/NKX2-2/PKLR/PAX4/HNF1A/FOXA2/IAPP/NEUROD1/PAX6/NKX6-1/ABCC8/PDX1/SLC2A2/GCK
HALLMARK_E2F_TARGETS	HALLMARK_E2F_TARGETS	200	0.461338	1.47673	0.0178571	0.181159	0.163997	7812	tags=65%, list=41%, signal=39%	DEPDC1/ESPL1/PSMC3IP/CIT/E2F8/GINS4/RAD51AP1/CCP110/KIF18B/MMS22L/SMC4/CENPE/BRCA1/PLK4/BUB1B/DIAPH3/SPC25/BARD1/MAD2L1/ORC6/KIF4A/BRCA2/DSCC1/HELLS/PLK1/STAG1/CDKN2A/ATAD2/TRIP13/PMS2/TOP2A/HMMR/DLGAP5/TIMELESS/RACGAP1/CDCA3/GINS3/ORC2/GINS1/SMC6/CHEK1/DCLRE1B/TMPO/CDCA8/MSH2/NUP107/POLE/DNMT1/NUP153/SPAG5/NCAPD2/RFC3/AURKA/WDR90/MKI67/USP1/CDC25A/CCNB2/MELK/SMC1A/MCM6/PRKDC/EZH2/DCK/MCM2/LMNB1/…
HALLMARK_KRAS_SIGNALING_DN	HALLMARK_KRAS_SIGNALING_DN	200	0.455555	1.45822	0.0178571	0.181159	0.163997	2737	tags=32%, list=14%, signal=28%	IRS4/PAX3/ARPP21/SCN10A/GP2/TEX15/BRDT/DCC/KCNQ2/CLPS/AMBN/NGB/SERPINA10/YBX2/MYO15A/WNT16/PAX4/NOS1/HNF1A/CACNG1/SLC30A3/CNTFR/EDAR/COL2A1/TFAP2B/CLDN8/KCNN1/CPB1/SLC38A3/EGF/GPR19/PRODH/RYR1/SLC5A5/CALCB/GDNF/ABCG4/YPEL1/ARHGDIG/CHRNG/P2RY4/KLHDC8A/ABCB11/HTR1D/SHOX2/PCDHB1/NPY4R/PLAG1/GRID2/CLDN16/KCND1/ZNF112/MSH5/ALOX12B/STAG3/BARD1/BMPR1B/SPTBN2/CPA2/KMT2D/ATP6V1B1/CELSR2/SNCB/CDKAL1
HALLMARK_G2M_CHECKPOINT	HALLMARK_G2M_CHECKPOINT	199	0.44768	1.43057	0.0178571	0.181159	0.163997	7862	tags=65%, list=41%, signal=39%	EGF/ESPL1/POLQ/E2F3/KNL1/BUB1/FBXO5/CASP8AP2/SMC4/CENPE/STIL/KIF15/TTK/CENPF/KIF20B/PLK4/KIF23/NEK2/RAD54L/BARD1/MAD2L1/ORC6/INCENP/KIF4A/EXO1/BRCA2/SMC2/CENPA/HOXC10/PLK1/STAG1/CCNT1/CDC7/TOP2A/TROAP/HMMR/RACGAP1/PRC1/NSD2/FANCC/CHEK1/KIF11/TMPO/NUSAP1/ATRX/POLE/AURKA/MKI67/NDC80/CCNA2/DBF4/CDC25A/CCNB2/CDC45/UCK2/SMC1A/MCM6/CCNF/EZH2/CDC6/WRN/MCM2/LMNB1/RBL1/TPX2/MTF2/SLC7A1/NOTCH2/PRIM2/LIG3/K…
HALLMARK_MITOTIC_SPINDLE	HALLMARK_MITOTIC_SPINDLE	199	0.415579	1.32799	0.0357143	0.255102	0.230934	8172	tags=59%, list=43%, signal=34%	ESPL1/BUB1/ALS2/FBXO5/KIF3C/SMC4/CENPE/KIF15/TTK/SASS6/ECT2/PIF1/CLASP1/CENPF/KIF20B/KIF23/NEK2/KNTC1/CEP192/CNTRL/INCENP/KIF4A/BRCA2/ALMS1/SHROOM2/PLK1/CENPJ/KIF1B/CEP72/TOP2A/RICTOR/DLGAP5/RACGAP1/BCL2L11/CCDC88A/PRC1/LLGL1/TRIO/NF1/FGD6/KIF11/NUSAP1/WASF1/AURKA/NDC80/TLK1/ARHGEF11/CCNB2/SMC1A/ANLN/LATS1/LMNB1/TPX2/CKAP5/APC/RAB3GAP1/OPHN1/STK38L/EPB41/NOTCH2/HDAC6/ROCK1/KIF2C/RASA2/RASA1/SMC3/…
HALLMARK_EPITHELIAL_MESENCHYMAL_TRANSITION	HALLMARK_EPITHELIAL_MESENCHYMAL_TRANSITION	200	-0.445841	-1.42019	0.0217391	0.181159	0.163997	4751	tags=52%, list=25%, signal=40%	IGFBP4/FLNA/AREG/SPARC/COL1A1/THBS2/COL4A2/MXRA5/CRLF1/THBS1/RHOB/TPM1/COL3A1/COL5A1/FUCA1/PRRX1/ECM1/CAPG/COL1A2/FOXC2/FMOD/HTRA1/SAT1/FN1/GAS1/TNFRSF12A/LGALS1/FBLN1/MMP2/SPOCK1/TIMP1/CALD1/VCAN/PDLIM4/TGM2/DPYSL3/ITGA5/COL8A2/VIM/PMP22/VCAM1/LUM/FZD8/LOXL1/WIPF1/COL6A2/COL6A3/EFEMP2/PRSS2/BGN/PCOLCE2/TFPI2/SCG2/IL32/COL16A1/VEGFC/POSTN/DAB2/GREM1/PDGFRB/MMP3/CCN1/FERMT2/PTX3/ITGB3/PCOLCE/CCN2/…
HALLMARK_MYOGENESIS	HALLMARK_MYOGENESIS	199	-0.4749	-1.50699	0.0217391	0.181159	0.163997	3409	tags=36%, list=18%, signal=30%	PTP4A3/ACTA1/LSP1/SPEG/VIPR1/TNNI2/CD36/OCEL1/CASQ1/MYH4/CKMT2/AEBP1/PPP1R3C/LAMA2/ACHE/TPM2/MYH3/TAGLN/BDKRB2/SH3BGR/CLU/MYOM2/MYLK/HSPB8/GPX3/GADD45B/FGF2/REEP1/MB/APOD/MYOG/TNNC1/SOD3/ITGA7/PVALB/DMD/SORBS1/DTNA/MYOZ1/CACNA1H/GNAO1/APLNR/FHL1/CFD/MEF2C/LDB3/MYL4/CRYAB/MYH8/COX7A1/DES/GJA5/TNNT2/PTGIS/SGCD/MYH11/ACTN3/HSPB2/FXYD1/NCAM1/MYOM1/MYL3/HRC/MYH2/SGCA/PYGM/MYL2/ACTC1/CASQ2/IGF1/MYL1

## Sheet: ERCC4_Hall.BLCA
ID	Description	setSize	enrichmentScore	NES	pvalue	p.adjust	qvalues	rank	leading_edge	core_enrichment
HALLMARK_PANCREAS_BETA_CELLS	HALLMARK_PANCREAS_BETA_CELLS	40	0.797515	1.76698	0.010989	0.549451	0.549451	2471	tags=60%, list=13%, signal=52%	DCX/NEUROD1/INSM1/GCG/SYT13/NEUROG3/PAX4/PAK3/CHGA/ABCC8/NKX2-2/SCGN/ISL1/PCSK1/PCSK2/PKLR/G6PC2/IAPP/INS/GCK/SLC2A2/HNF1A/PAX6/DPP4
HALLMARK_KRAS_SIGNALING_DN	HALLMARK_KRAS_SIGNALING_DN	200	0.522287	1.3679	0.030303	0.757576	0.757576	3510	tags=36%, list=18%, signal=30%	EPHA5/IRS4/TEX15/GRID2/SCN10A/GP2/PAX4/BRDT/DCC/ARPP21/SERPINA10/KLK7/PCDHB1/HTR1B/SNCB/NOS1/YBX2/RYR2/IL5/TENM2/CCNA1/CCR8/P2RY4/KCNN1/NGB/COL2A1/RYR1/EGF/CPB1/KCNQ2/CLPS/BMPR1B/SHOX2/STAG3/CPA2/GPR19/ARHGDIG/ALOX12B/CHRNG/CNTFR/KRT1/NUDT11/CLDN8/ABCB11/HNF1A/CALCB/SCGB1A1/GP1BA/MYOT/PTGFR/C5/KLHDC8A/MYO15A/MEFV/KLK8/TGFB2/CD80/PRODH/GDNF/WNT16/ABCG4/NPHS1/CACNG1/EDAR/VPREB1/BARD1/SLC16A7/SMPX/T…

## Sheet: ERCC5_Hall.BLCA
ID	Description	setSize	enrichmentScore	NES	pvalue	p.adjust	qvalues	rank	leading_edge	core_enrichment
HALLMARK_COMPLEMENT	HALLMARK_COMPLEMENT	200	-0.43137	-1.32855	0.025974	0.0999001	0.0778169	4858	tags=38%, list=25%, signal=28%	LRP1/TIMP2/LIPA/DUSP5/ANXA5/GNAI3/PIK3CA/S100A9/ADAM9/C1S/GZMK/LYN/GMFB/MT3/C1QA/CPM/SERPINE1/FYN/PCLO/CTSC/PDP1/FCER1G/CTSL/C1QC/KYNU/ZEB1/GNGT2/CDH13/CD36/ACTN2/GZMA/CR2/SH2B3/KIF2A/PLAUR/FN1/LCP2/SERPINA1/GZMB/MMP12/F7/TNFAIP3/CDA/PLEK/ZFPM2/CA2/PLA2G7/L3MBTL4/RASGRP1/ITGAM/GNG2/KCNIP3/S100A12/PIK3R5/PIK3CG/CDK5R1/OLR1/F3/DOCK10/DOCK4/ME1/HNF4A/GNB4/C9/CTSV/MMP8/CXCL1/TFPI2/DPP4/CR1/IL6/CASP5/…
HALLMARK_MTORC1_SIGNALING	HALLMARK_MTORC1_SIGNALING	200	-0.433465	-1.335	0.025974	0.0999001	0.0778169	7890	tags=56%, list=41%, signal=34%	INSIG1/EIF2S2/PPA1/SHMT2/GLA/CACYBP/HPRT1/ARPC5L/TCEA1/GSK3B/PSMB5/HSP90B1/PITPNB/ATP6V1D/HSPA9/GOT1/PSME3/TUBA4A/ENO1/CANX/HMBS/HSPA5/ACTR2/VLDLR/DDIT4/SSR1/IMMT/GLRX/HK2/IFRD1/CCNF/ACLY/STIP1/RPA1/IDI1/SLC9A3R1/IGFBP5/HSPD1/EDEM1/GTF2H1/YKT6/PDK1/HMGCR/CCT6A/PSMD14/PSMG1/ACSL3/SLC6A6/ACTR3/ABCF2/ACACA/HMGCS1/ETF1/LDHA/ADIPOR2/UCHL5/SCD/PHGDH/PGK1/PGM1/PNO1/BHLHE40/FADS2/GBE1/DHCR24/ATP2A2/MLLT1…
HALLMARK_MITOTIC_SPINDLE	HALLMARK_MITOTIC_SPINDLE	199	-0.451837	-1.38412	0.0131579	0.0622665	0.0485023	6192	tags=48%, list=32%, signal=33%	TLK1/LATS1/RFC1/KATNA1/KIF3B/KIFAP3/KIF3C/SSH2/TUBD1/SYNPO/BCL2L11/ABL1/VCL/PDLIM5/PREX1/HOOK3/LRPPRC/WASF2/CDC27/CLIP2/FSCN1/ALS2/AKAP13/LLGL1/GEMIN4/SMC3/LMNB1/PLEKHG2/CDK5RAP2/NUSAP1/OPHN1/CDK1/NDC80/CLIP1/SPTBN1/TOP2A/ARHGEF3/ROCK1/CDC42EP1/STK38L/FGD4/SASS6/SMC1A/CCNB2/FLNA/ALMS1/CKAP5/WASF1/CEP72/RASA1/APC/TPX2/BIRC5/KIF2C/NIN/MYH10/NCK1/TRIO/DST/AURKA/INCENP/PALLD/MYO1E/PRC1/ESPL1/BRCA2/RA…
HALLMARK_KRAS_SIGNALING_UP	HALLMARK_KRAS_SIGNALING_UP	200	-0.462533	-1.42452	0.012987	0.0622665	0.0485023	4779	tags=48%, list=25%, signal=36%	CSF2RA/IL2RG/CPE/TFPI/NAP1L2/MMP11/LY96/RETN/MAP3K1/PTGS2/TMEM176B/MAFB/SPP1/TMEM176A/ADGRA2/GPNMB/CCND2/ST6GAL1/TNFRSF1B/STRN/LAT2/PLAU/LCP1/G0S2/FCER1G/NIN/SCN1B/IKZF1/GPRC5B/ANKH/ETV1/TMEM158/CLEC4A/TMEM100/ETV5/CBL/MMP10/WNT7A/IL10RA/EMP1/MMD/ADAM17/ITGB2/HSD11B1/NR0B2/KLF4/ALDH1A3/ITGBL1/EPHB2/PLAUR/IL33/F13A1/HOXD11/BIRC3/IRF8/HBEGF/EPB41L3/RBP4/LIF/CXCL10/TNFAIP3/NRP1/MMP9/PRRX1/GUCY1A1/IT…
HALLMARK_IL2_STAT5_SIGNALING	HALLMARK_IL2_STAT5_SIGNALING	198	-0.469839	-1.43582	0.0131579	0.0622665	0.0485023	5303	tags=44%, list=28%, signal=33%	ARL4A/BHLHE40/KLF6/ITGAV/LCLAT1/SPRY4/COL6A1/CD83/PNP/DENND5A/SPP1/TGM2/TNFSF11/UCK2/CD48/ITGA6/CCND2/SCN9A/RRAGD/ODC1/TNFRSF1B/IGF1R/CDC6/APLP1/GUCY1B1/GATA1/CDCP1/SOCS1/PRNP/NCS1/SHE/NFIL3/MYO1E/IGF2R/SYT11/CST7/CD44/GLIPR2/CSF1/MXD1/TTC39B/FGL2/IL18R1/IL10RA/EMP1/ECM1/ENPP1/PTGER2/PHLDA1/CD86/RHOH/IRF8/IRF4/TNFRSF18/LIF/COCH/MYC/SLC39A8/BATF3/CXCL10/LRRC8C/RORA/NRP1/GPR65/CTLA4/CA2/SLC2A3/HIPK…
HALLMARK_APICAL_JUNCTION	HALLMARK_APICAL_JUNCTION	199	-0.477818	-1.46371	0.0131579	0.0622665	0.0485023	4198	tags=29%, list=22%, signal=23%	CDH11/ITGB1/RASA1/CERCAM/CADM3/CDH4/MYH10/ACTN1/VCAM1/COL16A1/CDH3/AKT3/NFASC/EPB41L2/LAMC2/FLNC/VCAN/ACTN2/MSN/LAYN/CD86/ITGA9/MMP9/ITGA2/RHOF/EGFR/SIRPA/FBN1/CLDN18/TGFBI/PTPRC/ICAM1/LAMA3/DSC3/ADAMTS5/MAP3K20/CNTN1/TNFRSF11B/CALB2/CDH15/ADAM23/NECTIN3/SLIT2/ICAM5/CLDN14/CD209/FYB1/CD274/ADRA1B/CLDN19/CLDN6/SLC30A3/PPP2R2C/KRT31/NRAP/DSC1/CDSN
HALLMARK_E2F_TARGETS	HALLMARK_E2F_TARGETS	200	-0.513361	-1.58107	0.012987	0.0622665	0.0485023	6957	tags=61%, list=36%, signal=39%	RAD51C/NBN/TRA2B/POLD2/UBE2S/GSPT1/XPO1/POLA2/POLD3/RAN/HMGA1/ASF1B/ANP32E/HUS1/UBE2T/POLD1/RAD1/TMPO/RPA1/PAICS/PDS5B/RFC1/CCP110/SUV39H1/CSE1L/SSRP1/PSIP1/CDCA3/LBR/TK1/PRDX4/RAD21/HELLS/GINS3/CBX5/CKS2/NOLC1/ORC6/DCK/PTTG1/MSH2/TIMELESS/CDK4/AURKB/SMC3/TCF19/LMNB1/PSMC3IP/LYAR/MCM4/TIPIN/CDK1/NCAPD2/SPAG5/MCM6/PRIM2/ZW10/PRPS1/TOP2A/EIF2S1/CKS1B/PMS2/DEK/CTPS1/TFRC/MCM2/SMC1A/CCNB2/RFC3/SMC6/K…
HALLMARK_IL6_JAK_STAT3_SIGNALING	HALLMARK_IL6_JAK_STAT3_SIGNALING	87	-0.588403	-1.62866	0.0136986	0.0622665	0.0485023	4911	tags=52%, list=26%, signal=39%	HMOX1/STAT1/IL6ST/CNTFR/PTPN11/TNFRSF12A/TLR2/SOCS3/TNFRSF1B/CSF3R/IL15RA/CRLF2/SOCS1/CD14/CD44/CSF1/CXCL13/CBL/CD36/IL18R1/CSF2RB/CXCL10/CCR1/INHBE/PDGFC/FAS/CXCL9/IL12RB1/CXCL11/PIK3R5/IL2RA/IL1R2/OSMR/CD38/PF4/TNF/IL1B/CXCL1/CCL7/ITGA4/IL6/CSF2/ITGB3/CXCL3/DNTT
HALLMARK_ALLOGRAFT_REJECTION	HALLMARK_ALLOGRAFT_REJECTION	200	-0.538945	-1.65986	0.012987	0.0622665	0.0485023	4486	tags=44%, list=23%, signal=34%	LYN/TLR2/CCND2/RPL3L/CCL11/FLNA/CXCR3/SRGN/SPI1/ITGAL/HIF1A/HLA-DMB/SOCS1/CD7/NCK1/HLA-DQA1/WARS1/IL18RAP/CCL2/DEGS1/CCR2/CD3G/IGSF6/CSF1/CDKN2A/IL12B/CXCL13/BRCA1/GZMA/TRAT1/ITGB2/F2R/IL15/LCP2/NCR1/CD8A/CD86/IRF8/IRF4/CCL13/LIF/GZMB/PRKCG/MMP9/GPR65/CCR1/FAS/ST8SIA4/EGFR/STAT4/CXCL9/IL27RA/PTPRC/ICAM1/IL12RB1/ITK/PRF1/CCR5/IL2RB/CRTAM/IL12A/CD28/HDAC9/CCL4/TLR1/KLRD1/IL2RA/IFNG/FASLG/IL13/GCNT1…
HALLMARK_G2M_CHECKPOINT	HALLMARK_G2M_CHECKPOINT	199	-0.543523	-1.66498	0.0131579	0.0622665	0.0485023	7342	tags=68%, list=38%, signal=43%	EZH2/CCNT1/TRAIP/TGFB1/CHAF1A/MCM5/E2F1/LIG3/SYNCRIP/CUL5/TOP1/PAFAH1B1/SAP30/TRA2B/UBE2S/GSPT1/XPO1/POLA2/KIF5B/MNAT1/HMGA1/DKC1/KPNB1/HUS1/ODF2/ORC5/MAPK14/CCNF/ATRX/TMPO/NCL/DR1/GINS2/PDS5B/SUV39H1/KATNA1/TROAP/RAD23B/LBR/CUL3/RAD21/H2BC12/ABL1/NUP98/NSD2/CKS2/CDC7/NOLC1/ORC6/E2F3/CDC27/PTTG1/CDK4/AURKB/LMNB1/G3BP1/HSPA8/SQLE/NUSAP1/CDK1/MCM6/PRIM2/NDC80/CASP8AP2/TOP2A/CKS1B/RBL1/DBF4/UCK2/WRN…
HALLMARK_TNFA_SIGNALING_VIA_NFKB	HALLMARK_TNFA_SIGNALING_VIA_NFKB	199	-0.582317	-1.78382	0.0131579	0.0622665	0.0485023	4966	tags=49%, list=26%, signal=37%	ABCA1/TAP1/CD83/SERPINB8/SIK1/IL6ST/DUSP5/PTGS2/RCAN1/DENND5A/TIPARP/JAG1/NR4A1/RNF19B/TLR2/SOCS3/EGR1/DNAJB4/PLAU/PMEPA1/IER3/SERPINE1/IFIH1/IL15RA/G0S2/PTPRE/CD69/NR4A2/PFKFB3/PANX1/SLC16A6/KLF9/IFIT2/KYNU/NFIL3/SOD2/CCL2/CD44/KLF10/CSF1/MXD1/MSC/IL12B/EDN1/FUT4/CLCF1/NAMPT/PLK2/SGK1/FOSL1/KLF4/PHLDA1/PLAUR/BIRC3/GPR183/HBEGF/LIF/GEM/MYC/FJX1/CXCL10/TNFAIP3/PLEK/SLC2A3/TUBB2A/ICAM1/BCL2A1/CXCL1…
HALLMARK_EPITHELIAL_MESENCHYMAL_TRANSITION	HALLMARK_EPITHELIAL_MESENCHYMAL_TRANSITION	200	-0.612785	-1.88727	0.012987	0.0622665	0.0485023	4963	tags=62%, list=26%, signal=47%	CCN2/COL1A1/DCN/COL6A2/MXRA5/LRP1/COL1A2/DPYSL3/IL32/COL3A1/TPM1/SPP1/PVR/EDIL3/TGM2/FMOD/PMP22/TNFRSF12A/DKK1/VEGFC/SGCB/THBS2/PDGFRB/BMP1/CALU/FLNA/APLP1/COL11A1/CDH11/PMEPA1/SERPINE1/CALD1/ITGB1/MMP1/SNAI2/OXTR/NNMT/CXCL12/ABI3BP/MYLK/COL6A3/PDLIM4/EMP3/VCAM1/MAGEE1/DST/CADM1/WIPF1/ECM2/THBS1/CD44/LRRC15/COL16A1/DAB2/COL5A1/PLOD2/COL8A2/FERMT2/LOXL2/SGCG/SGCD/LAMC2/FBLN2/COL5A2/ITGA5/VCAN/NOTC…
HALLMARK_INFLAMMATORY_RESPONSE	HALLMARK_INFLAMMATORY_RESPONSE	200	-0.626566	-1.92972	0.012987	0.0622665	0.0485023	4685	tags=57%, list=24%, signal=44%	PVR/LAMP3/GNAI3/CD82/LYN/CD48/TLR2/TNFRSF1B/CALCRL/TPBG/MEP1A/SERPINE1/HIF1A/CSF3R/IL15RA/SLC7A2/PTPRE/HRH1/RGS1/SLC31A1/EMP3/CD69/MARCO/SCN1B/IL18RAP/CCL2/CD14/AXL/RNF144B/CSF1/MXD1/IL12B/SLC7A1/EDN1/ITGA5/KIF1B/NAMPT/PDPN/IL18R1/IL10RA/CXCR6/IL15/PTGER2/PLAUR/LCP2/ADORA2B/GPR183/HBEGF/SELE/LIF/MYC/CXCL10/BEST1/SGMS2/NMUR1/CXCL9/DCBLD2/CYBB/PCDH7/RASGRP1/FFAR2/C5AR1/CLEC5A/ICAM1/MSR1/IL2RB/CMKLR…

## Sheet: ERCC6_Hall.BLCA
ID	Description	setSize	enrichmentScore	NES	pvalue	p.adjust	qvalues	rank	leading_edge	core_enrichment
HALLMARK_KRAS_SIGNALING_UP	HALLMARK_KRAS_SIGNALING_UP	200	-0.452765	-1.47912	0.0196078	0.0816993	0.0653595	3884	tags=42%, list=20%, signal=34%	APOD/EPHB2/LCP1/MAFB/AKAP12/USH1C/SPARCL1/GLRX/NRP1/MMP11/IL1B/ABCB1/ENG/PLVAP/CCL20/HBEGF/TFPI/TRAF1/NR1H4/CIDEA/CXCL10/BIRC3/SPON1/CSF2/ST6GAL1/PLAUR/CFB/GADD45G/RBP4/LAPTM5/ADGRA2/ACE/SNAP25/EPB41L3/TNFRSF1B/IL33/PECAM1/CXCR4/GUCY1A1/ADGRL4/ITGBL1/NR0B2/HDAC9/TMEM176B/EREG/LIF/PCP4/NGF/G0S2/FLT4/IL2RG/TMEM158/FCER1G/GNG11/PDCD1LG2/RELN/TMEM176A/PRRX1/F13A1/MMP9/PPBP/ITGB2/CLEC4A/LY96/MAP4K1/LA…
HALLMARK_COAGULATION	HALLMARK_COAGULATION	138	-0.512434	-1.59584	0.0196078	0.0816993	0.0653595	4232	tags=47%, list=22%, signal=37%	SERPINE1/GSN/APOC3/MSRB2/F8/SPARC/THBS1/MMP2/PDGFB/C8G/HTRA1/FN1/SH2B2/MMP11/C8B/BMP1/HRG/CPQ/TIMP1/A2M/HPN/C3/SERPING1/ANG/VWF/MMP7/DPP4/TFPI2/C1R/CTSK/MMP3/CFB/C1S/CFD/F2/CFI/APOC1/FYN/PROS1/F11/PECAM1/FBN1/SERPINA1/GP1BA/ITGB3/APOA1/C1QA/ACOX2/C2/F2RL2/RGN/COMP/MMP9/F10/FGA/PLEK/F13B/LEFTY2/MMP8/APOC2/FGG/CPN1/GP9/PF4/ITIH1
HALLMARK_MYOGENESIS	HALLMARK_MYOGENESIS	199	-0.506298	-1.65375	0.0196078	0.0816993	0.0653595	4243	tags=47%, list=22%, signal=37%	MYL6B/GSN/WWTR1/MYH1/STC2/GNAO1/IGFBP7/LDB3/COL4A2/LSP1/SPARC/APOD/TNNC1/MYH3/MYF6/ENO3/SMTN/COL3A1/PDLIM7/GADD45B/COL1A1/SORBS3/MYOM2/HBEGF/SORBS1/SPEG/CHRNA1/TEAD4/GPX3/FABP3/LAMA2/BDKRB2/CKM/CAV3/FST/DMD/CACNA1H/AK1/MYLK/COL6A3/CFD/COL6A2/MAPK12/TNNC2/HRC/REEP1/TAGLN/AEBP1/GJA5/MYH7/TPM2/PTP4A3/KCNH2/COL15A1/ADAM12/MYH11/DTNA/MRAS/PTGIS/CRYAB/MYOM1/SPHK1/MYOZ1/FHL1/BIN1/SOD3/MEF2C/ACTA1/ITGA7/…
HALLMARK_COMPLEMENT	HALLMARK_COMPLEMENT	200	-0.52483	-1.71454	0.0196078	0.0816993	0.0653595	3788	tags=45%, list=20%, signal=37%	CTSB/SERPINC1/S100A13/CTSC/IRF1/CLU/CSRP1/CD36/CEBPB/OLR1/RHOG/MMP12/CDH13/SERPINE1/APOBEC3G/EHD1/COL4A2/F8/PDGFB/RASGRP1/CTSL/FN1/DOCK4/CXCL1/KLK1/ATOX1/CPQ/CPM/CDA/TIMP1/NOTCH4/S100A12/C3/SERPING1/ANG/TIMP2/DPP4/TFPI2/PRSS3/PSMB9/SH2B3/C1R/PLAUR/CFB/ZEB1/GNB4/C1S/F2/APOC1/FYN/ZFPM2/PRSS36/SERPINA1/GP1BA/CCL5/C1QC/PIK3CG/C1QA/SPOCK2/C2/FCER1G/DOCK10/PLA2G7/LCK/KCNIP3/LCP2/C4BPB/GNG2/GZMA/F10/PLE…
HALLMARK_ANGIOGENESIS	HALLMARK_ANGIOGENESIS	36	-0.657721	-1.72836	0.0188679	0.0816993	0.0653595	4663	tags=67%, list=24%, signal=51%	CCND2/S100A4/OLR1/SLCO2A1/SPP1/FSTL1/NRP1/COL3A1/PGLYRP1/LUM/TIMP1/COL5A2/VCAN/STC1/APOH/POSTN/FGFR1/LPL/MSX1/SERPINA5/KCNJ8/VTN/PRG2/PF4
HALLMARK_TNFA_SIGNALING_VIA_NFKB	HALLMARK_TNFA_SIGNALING_VIA_NFKB	199	-0.533367	-1.74216	0.0196078	0.0816993	0.0653595	4511	tags=41%, list=23%, signal=32%	CEBPB/SAT1/OLR1/FOSB/NR4A2/INHBA/NFKB2/DRAM1/DUSP1/SERPINE1/PMEPA1/EGR1/CEBPD/EHD1/BCL3/SIK1/TLR2/NINJ1/CLCF1/RCAN1/CXCL1/CCRL2/CD83/SOD2/IL1B/STAT5A/FJX1/GADD45B/FOSL1/NFKBIE/SOCS3/CCL20/ICOSLG/HBEGF/TRAF1/TUBB2A/RELB/SLC2A6/TNFSF9/NR4A1/PER1/TNC/CXCL10/BIRC3/CCN1/CSF2/KLF9/PLAUR/AREG/IL15RA/ICAM1/CSF1/CXCL11/SLC2A3/CCL5/EGR2/CD69/LIF/G0S2/EGR3/KLF2/SPHK1/SLC16A6/GEM/CCL2/TNFAIP6/CXCL2/GPR183/IL…
HALLMARK_IL2_STAT5_SIGNALING	HALLMARK_IL2_STAT5_SIGNALING	198	-0.538886	-1.76253	0.0196078	0.0816993	0.0653595	3794	tags=35%, list=20%, signal=28%	RRAGD/LRIG1/ENO3/NRP1/HOPX/APLP1/ECM1/IL18R1/IL1RL1/CD83/SLC39A8/ABCB1/PRAF2/GADD45B/SOCS2/TGM2/TRAF1/FLT3LG/ITIH5/CXCL10/COL6A1/GATA1/CSF2/CSF1/TNFSF11/SELL/IL2RB/SLC2A3/ADAM19/GUCY1B1/ENPP1/TNFRSF1B/SOCS1/TNFRSF18/LIF/SYT11/IL1R2/SHE/IL3RA/F2RL2/FGL2/CCR4/GLIPR2/CD86/SELP/LTB/TLR7/PENK/CTLA4/CST7/DRC1/ICOS/IL10RA/PTGER2/IRF8/CD48/GPR65/TNFRSF9/TNFRSF4/IRF4/PTH1R/IL2RA/EOMES/TNFRSF8/IL10/RHOH/CD…
HALLMARK_INTERFERON_GAMMA_RESPONSE	HALLMARK_INTERFERON_GAMMA_RESPONSE	199	-0.543632	-1.77569	0.0196078	0.0816993	0.0653595	4916	tags=43%, list=26%, signal=32%	IFI44L/LAP3/IFI44/TNFAIP3/PSMB8/PSMA2/IFI27/TAP1/HLA-B/GBP4/IRF1/MX1/EPSTI1/WARS1/IFI35/SP110/CD40/ISG15/ITGB7/METTL7B/SAMHD1/NLRC5/RSAD2/IFITM3/MARCHF1/CD74/BATF2/XCL1/UPP1/SOD2/SOCS3/IL18BP/HLA-DMA/HLA-DRB1/SERPING1/HLA-G/OASL/CXCL10/CD274/VAMP5/PSMB9/IFITM2/C1R/IL15RA/MT2A/CFB/ICAM1/IL15/C1S/CIITA/ST8SIA4/CXCL11/IL2RB/SECTM1/CXCL9/SOCS1/IDO1/CCL5/SLAMF7/CD69/ISG20/GPR18/CCL2/FGL2/ZBP1/HLA-DQA1…
HALLMARK_IL6_JAK_STAT3_SIGNALING	HALLMARK_IL6_JAK_STAT3_SIGNALING	87	-0.68249	-1.98105	0.0178571	0.0816993	0.0653595	3662	tags=51%, list=19%, signal=41%	IL18R1/CXCL1/PLA2G2A/OSMR/IL1B/SOCS3/A2M/PDGFC/CXCL10/ITGA4/CSF2/IL15RA/HMOX1/CSF1/CXCL11/CNTFR/TNFRSF1B/CXCL9/INHBE/SOCS1/ITGB3/CSF3R/IL1R2/ACVRL1/IL2RG/IL3RA/CCR1/CD14/CXCL13/CSF2RB/IL12RB1/LTB/CXCL3/CSF2RA/EBI3/CRLF2/PIK3R5/CCL7/CD38/IL6/IL2RA/REG1A/PF4/DNTT
HALLMARK_INFLAMMATORY_RESPONSE	HALLMARK_INFLAMMATORY_RESPONSE	200	-0.633925	-2.07094	0.0196078	0.0816993	0.0653595	3857	tags=50%, list=20%, signal=40%	IFITM1/TLR2/SLC4A4/SLC28A2/IL18R1/CCRL2/OSMR/IL1B/CX3CL1/CCL20/TIMP1/ICOSLG/HBEGF/HPN/TNFSF9/CALCRL/CCL22/CXCL10/CCR7/VIP/AXL/ITGA5/PLAUR/IL15RA/ICAM1/IL15/CSF1/SELL/CXCL11/P2RX7/PDPN/IL2RB/TNFRSF1B/CXCL9/SCARF1/CCL17/GP1BA/CCL5/ITGB3/BEST1/TLR1/CD69/RGS1/CSF3R/EREG/LIF/BDKRB1/EMP3/SPHK1/CLEC5A/TACR1/CXCR6/CCL2/GPR132/CD14/LCK/STAB1/LCP2/APLNR/CYBB/TNFAIP6/GPR183/IL12B/IL7R/CCL24/C5AR1/FFAR2/IL10…
HALLMARK_EPITHELIAL_MESENCHYMAL_TRANSITION	HALLMARK_EPITHELIAL_MESENCHYMAL_TRANSITION	200	-0.66662	-2.17775	0.0196078	0.0816993	0.0653595	4241	tags=66%, list=22%, signal=52%	SPP1/TPM1/SERPINE1/MAGEE1/PMEPA1/MATN2/FSTL1/FLNA/FBN2/LOXL1/MATN3/COL4A2/FBLN1/CDH6/SPARC/FZD8/THBS1/CADM1/FOXC2/MMP2/SLIT3/HTRA1/CALD1/BASP1/FSTL3/EDIL3/FN1/COL12A1/CDH2/GPX7/LGALS1/APLP1/ECM1/CXCL1/BMP1/COL3A1/GADD45B/DPYSL3/COL1A1/SNTB1/LUM/SERPINE2/TGM2/DAB2/COL1A2/P3H1/TIMP1/COL5A2/TGFBI/BGN/THBS2/BDNF/VCAN/TNC/TFPI2/LOXL2/ACTA2/CCN1/LAMA2/ITGA5/COL16A1/VIM/COL5A1/PLAUR/AREG/MMP3/CCN2/IL15/…
HALLMARK_ALLOGRAFT_REJECTION	HALLMARK_ALLOGRAFT_REJECTION	200	-0.674714	-2.20419	0.0196078	0.0816993	0.0653595	3574	tags=56%, list=19%, signal=46%	IL1B/DYRK3/TGFB2/HLA-DRA/TIMP1/ICOSLG/HLA-DMA/HCLS1/FGR/HLA-G/F2R/CCL22/TLR6/IL27RA/FYB1/ICAM1/IL15/CSF1/ST8SIA4/F2/IL12A/IL2RB/CDKN2A/SRGN/NCF4/CXCL9/SOCS1/CCL5/HDAC9/CD4/THY1/APBB1/TLR1/EREG/LIF/BCAT1/IL11/IL2RG/HLA-DOA/C2/HLA-DMB/CCR1/CCL2/CD2/NCR1/HLA-DQA1/CD3G/LCK/CXCL13/PTPRC/STAT4/CD8A/STAB1/PRKCB/CCR2/HLA-DOB/ITGAL/LCP2/IGSF6/CD3E/CD3D/SPI1/CD86/MMP9/GZMA/ITGB2/CCR5/IL12RB1/LTB/IL12B/MAP4…

## Sheet: ERCC8_Hall.BLCA
ID	Description	setSize	enrichmentScore	NES	pvalue	p.adjust	qvalues	rank	leading_edge	core_enrichment
HALLMARK_PANCREAS_BETA_CELLS	HALLMARK_PANCREAS_BETA_CELLS	40	0.701162	1.60942	0.025	1	1	2570	tags=55%, list=13%, signal=48%	NEUROD1/DCX/PAK3/NKX2-2/NEUROG3/INSM1/PCSK1/SYT13/FOXA2/PAX4/SCGN/ABCC8/PCSK2/PAX6/IAPP/SLC2A2/NKX6-1/CHGA/GCK/PKLR/ISL1/HNF1A
