# Supplementary material for: Bioinformatics analysis of ERCC family in pan-cancer and ERCC2 in bladder cancer
Source: Front Immunol. 2024 Aug 13;15:1402548. doi: 10.3389/fimmu.2024.1402548 (PMC11347307; doi:10.3389/fimmu.2024.1402548)
Supplement: Supplementary file 18 [file Table5.xlsx]

## Sheet: Table1, MultiCox_OS
Table 1. Multivariate Cox-regression analysis of each ERCC genes and common clinical characteristics for OS acorss different tumor types.
Covariates	ERCC1						Covariates	ERCC2						Covariates	ERCC3						Covariates	ERCC4						Covariates	ERCC5						Covariates	ERCC6						Covariates	ERCC8
	CancerType	HR (OS)	HR.95L	HR.95H	pvalue			CancerType	HR (OS)	HR.95L	HR.95H	pvalue			CancerType	HR (OS)	HR.95L	HR.95H	pvalue			CancerType	HR (OS)	HR.95L	HR.95H	pvalue			CancerType	HR (OS)	HR.95L	HR.95H	pvalue			CancerType	HR (OS)	HR.95L	HR.95H	pvalue			CancerType	HR (OS)	HR.95L	HR.95H	pvalue
Age	ACC	1.02018	0.990616	1.05063	0.18299		Age	ACC	1.01612	0.986753	1.04636	0.285177		Age	ACC	1.02095	0.993464	1.0492	0.136476		Age	ACC	1.01358	0.985206	1.04277	0.351769		Age	ACC	1.01433	0.985363	1.04415	0.335759		Age	ACC	1.01336	0.984134	1.04345	0.37414		Age	ACC	1.01318	0.984035	1.04319	0.379217
Gender	ACC	1.0224	0.446852	2.33927	0.958157		Gender	ACC	0.99836	0.444226	2.24373	0.996829		Gender	ACC	1.34646	0.587055	3.08824	0.482446		Gender	ACC	1.05389	0.465173	2.38768	0.899901		Gender	ACC	1.0012	0.445816	2.24848	0.997673		Gender	ACC	1.05059	0.459404	2.40254	0.906912		Gender	ACC	0.985975	0.436334	2.22799	0.972911
Stage	ACC	2.5301	1.55308	4.12174	0.00019296		Stage	ACC	2.73573	1.71247	4.37041	2.54685e-05		Stage	ACC	2.73189	1.70669	4.37294	2.82621e-05		Stage	ACC	3.00511	1.90855	4.7317	2.02926e-06		Stage	ACC	2.8388	1.79782	4.48252	7.58008e-06		Stage	ACC	2.75571	1.7303	4.3888	1.96255e-05		Stage	ACC	2.8131	1.776	4.4558	1.04509e-05
ERCC1	ACC	2.69828	1.04421	6.97251	0.0404358		ERCC2	ACC	1.49085	0.723462	3.07221	0.279032		ERCC3	ACC	6.56209	1.90392	22.617	0.00288354		ERCC4	ACC	0.423526	0.199789	0.897819	0.0250174		ERCC5	ACC	1.60404	0.696609	3.69354	0.266828		ERCC6	ACC	1.99565	0.31969	12.4578	0.459611		ERCC8	ACC	1.60639	0.397284	6.49535	0.506079
Age	BLCA	1.02934	1.01357	1.04536	0.000241348		Age	BLCA	1.02947	1.01371	1.04547	0.000224628		Age	BLCA	1.02917	1.01326	1.04534	0.000298146		Age	BLCA	1.03303	1.01716	1.04915	3.89693e-05		Age	BLCA	1.02875	1.01295	1.0448	0.000331867		Age	BLCA	1.02924	1.01319	1.04554	0.000326159		Age	BLCA	1.03012	1.01442	1.04607	0.000152934
Gender	BLCA	0.844873	0.610532	1.16916	0.30914		Gender	BLCA	0.847698	0.612633	1.17296	0.318673		Gender	BLCA	0.846632	0.610695	1.17372	0.317837		Gender	BLCA	0.835439	0.604242	1.1551	0.276727		Gender	BLCA	0.84453	0.610829	1.16765	0.306644		Gender	BLCA	0.844566	0.609605	1.17009	0.309812		Gender	BLCA	0.84089	0.608341	1.16234	0.294091
Stage	BLCA	1.68481	1.38985	2.04236	1.08103e-07		Stage	BLCA	1.68039	1.387	2.03583	1.14765e-07		Stage	BLCA	1.68283	1.38891	2.03894	1.07106e-07		Stage	BLCA	1.69874	1.40057	2.06039	7.41052e-08		Stage	BLCA	1.65678	1.36672	2.0084	2.72518e-07		Stage	BLCA	1.68289	1.38882	2.03924	1.08574e-07		Stage	BLCA	1.70023	1.402	2.0619	6.8959e-08
ERCC1	BLCA	0.969753	0.710374	1.32384	0.846641		ERCC2	BLCA	0.925911	0.683937	1.25349	0.61843		ERCC3	BLCA	0.960344	0.652524	1.41337	0.837397		ERCC4	BLCA	2.00645	1.30118	3.09399	0.0016249		ERCC5	BLCA	0.586077	0.416582	0.824534	0.00215706		ERCC6	BLCA	0.979646	0.654711	1.46585	0.920333		ERCC8	BLCA	1.71229	1.00625	2.91372	0.0473748
Age	BRCA	1.03775	1.02414	1.05154	3.77102e-08		Age	BRCA	1.03735	1.02365	1.05124	6.53312e-08		Age	BRCA	1.03655	1.02292	1.05037	1.0739e-07		Age	BRCA	1.0364	1.02278	1.05021	1.1832e-07		Age	BRCA	1.03472	1.0211	1.04852	4.4728e-07		Age	BRCA	1.03652	1.0229	1.05031	1.05436e-07		Age	BRCA	1.03596	1.02235	1.04975	1.64206e-07
Gender	BRCA	0.457648	0.06344	3.30141	0.438157		Gender	BRCA	0.443228	0.0612601	3.20683	0.420322		Gender	BRCA	0.471818	0.0654605	3.40071	0.456038		Gender	BRCA	0.469438	0.0650432	3.38809	0.453317		Gender	BRCA	0.408326	0.0564198	2.95517	0.375098		Gender	BRCA	0.489574	0.0678481	3.53264	0.478741		Gender	BRCA	0.467393	0.064866	3.3678	0.450337
Stage	BRCA	2.17674	1.75257	2.70359	2.01319e-12		Stage	BRCA	2.18816	1.76058	2.71959	1.67681e-12		Stage	BRCA	2.13383	1.72411	2.64091	3.23033e-12		Stage	BRCA	2.1407	1.72855	2.65113	3.04011e-12		Stage	BRCA	2.14744	1.73158	2.66318	3.41913e-12		Stage	BRCA	2.13167	1.72053	2.64104	4.40522e-12		Stage	BRCA	2.17923	1.75444	2.70688	1.90181e-12
ERCC1	BRCA	0.573335	0.402964	0.815738	0.00198835		ERCC2	BRCA	0.741842	0.49427	1.11342	0.149476		ERCC3	BRCA	0.839052	0.506041	1.39121	0.496387		ERCC4	BRCA	0.968182	0.671666	1.3956	0.8624		ERCC5	BRCA	0.632531	0.415095	0.963865	0.0330714		ERCC6	BRCA	1.31751	0.822129	2.11138	0.251804		ERCC8	BRCA	1.65386	0.942897	2.90091	0.0792806
Age	CESC	1.00965	0.991727	1.02789	0.293383		Age	CESC	1.01068	0.992555	1.02914	0.249882		Age	CESC	1.01068	0.992546	1.02914	0.250207		Age	CESC	1.01067	0.992539	1.02913	0.250505		Age	CESC	1.00979	0.991552	1.02836	0.294857		Age	CESC	1.01065	0.992629	1.02899	0.248561		Age	CESC	1.01073	0.992443	1.02934	0.252022
Gender	CESC	NA	NA	NA	NA		Gender	CESC	NA	NA	NA	NA		Gender	CESC	NA	NA	NA	NA		Gender	CESC	NA	NA	NA	NA		Gender	CESC	NA	NA	NA	NA		Gender	CESC	NA	NA	NA	NA		Gender	CESC	NA	NA	NA	NA
Stage	CESC	1.4928	1.19758	1.86081	0.000365704		Stage	CESC	1.46136	1.17326	1.82021	0.000708653		Stage	CESC	1.46642	1.1761	1.82841	0.000671411		Stage	CESC	1.46447	1.17406	1.82673	0.000717201		Stage	CESC	1.42795	1.14358	1.78304	0.00166639		Stage	CESC	1.44825	1.16047	1.8074	0.00105029		Stage	CESC	1.46025	1.16856	1.82475	0.000868401
ERCC1	CESC	0.643123	0.399954	1.03413	0.0685364		ERCC2	CESC	0.991125	0.641897	1.53035	0.967918		ERCC3	CESC	1.10528	0.602231	2.02852	0.746627		ERCC4	CESC	0.942322	0.454277	1.95469	0.87321		ERCC5	CESC	0.742927	0.437391	1.26189	0.271604		ERCC6	CESC	1.25964	0.593103	2.67524	0.54808		ERCC8	CESC	0.987579	0.45043	2.16529	0.975106
Age	CHOL	1.00315	0.962366	1.04567	0.88185		Age	CHOL	1.00816	0.968871	1.04904	0.688631		Age	CHOL	1.00753	0.967548	1.04916	0.716551		Age	CHOL	1.00827	0.969122	1.04899	0.683604		Age	CHOL	1.01008	0.971503	1.05018	0.613748		Age	CHOL	1.00811	0.968905	1.0489	0.689799		Age	CHOL	1.00726	0.96794	1.04817	0.721867
Gender	CHOL	1.43457	0.536434	3.83641	0.472131		Gender	CHOL	1.3673	0.495278	3.77465	0.545973		Gender	CHOL	1.36991	0.518195	3.62154	0.525712		Gender	CHOL	1.36899	0.515862	3.63304	0.528224		Gender	CHOL	1.30796	0.49212	3.47632	0.590369		Gender	CHOL	1.37669	0.520372	3.64216	0.51956		Gender	CHOL	1.33195	0.499297	3.55315	0.566934
Stage	CHOL	1.59815	0.554684	4.60459	0.385186		Stage	CHOL	1.57462	0.540608	4.58636	0.405208		Stage	CHOL	1.59017	0.544295	4.64573	0.396455		Stage	CHOL	1.56752	0.524132	4.68796	0.421289		Stage	CHOL	1.74935	0.577796	5.29637	0.32244		Stage	CHOL	1.58101	0.547655	4.56415	0.39709		Stage	CHOL	1.42961	0.439362	4.65169	0.552699
ERCC1	CHOL	0.672734	0.191473	2.36362	0.536386		ERCC2	CHOL	0.99859	0.322023	3.09661	0.99805		ERCC3	CHOL	1.12573	0.154003	8.22887	0.907106		ERCC4	CHOL	0.97292	0.187998	5.03502	0.973888		ERCC5	CHOL	0.704646	0.222023	2.23638	0.552464		ERCC6	CHOL	0.801424	0.0818658	7.84552	0.849165		ERCC8	CHOL	0.625443	0.0454619	8.60454	0.725696
Age	COAD	1.03205	1.01324	1.05122	0.000777343		Age	COAD	1.03431	1.01537	1.05361	0.000348019		Age	COAD	1.03224	1.01351	1.05132	0.000684005		Age	COAD	1.03203	1.01324	1.05116	0.000770513		Age	COAD	1.03207	1.01334	1.05116	0.000731164		Age	COAD	1.03202	1.01315	1.05123	0.000812523		Age	COAD	1.03196	1.0133	1.05096	0.00072655
Gender	COAD	0.957981	0.628834	1.45941	0.841585		Gender	COAD	0.974949	0.63945	1.48647	0.906153		Gender	COAD	0.931713	0.610618	1.42166	0.742855		Gender	COAD	0.96539	0.633962	1.47008	0.869604		Gender	COAD	0.969949	0.636761	1.47748	0.887002		Gender	COAD	0.955486	0.627151	1.45571	0.832127		Gender	COAD	0.99081	0.647514	1.51611	0.966069
Stage	COAD	2.39664	1.87517	3.06313	2.91171e-12		Stage	COAD	2.40128	1.88078	3.06583	2.10214e-12		Stage	COAD	2.37361	1.85572	3.03601	5.85038e-12		Stage	COAD	2.40162	1.87783	3.07152	2.95588e-12		Stage	COAD	2.43671	1.9004	3.12436	2.18118e-12		Stage	COAD	2.40292	1.88033	3.07076	2.44306e-12		Stage	COAD	2.40216	1.87781	3.07293	3.0619e-12
ERCC1	COAD	1.07242	0.604646	1.90208	0.810992		ERCC2	COAD	1.63394	1.0098	2.64384	0.0455331		ERCC3	COAD	2.51804	1.094	5.79571	0.0299166		ERCC4	COAD	0.75975	0.343223	1.68177	0.497943		ERCC5	COAD	0.861763	0.589423	1.25994	0.442677		ERCC6	COAD	1.14829	0.635786	2.07394	0.646633		ERCC8	COAD	0.764268	0.440265	1.32671	0.339405
Age	DLBC	0.96382	0.907883	1.0232	0.227033		Age	DLBC	0.96814	0.910391	1.02955	0.302146		Age	DLBC	0.966102	0.909707	1.02599	0.261103		Age	DLBC	0.96806	0.911913	1.02766	0.28696		Age	DLBC	0.964946	0.90914	1.02418	0.240407		Age	DLBC	0.966544	0.910156	1.02643	0.267206		Age	DLBC	0.963642	0.906522	1.02436	0.234868
Gender	DLBC	0.696014	0.135727	3.56919	0.663937		Gender	DLBC	0.772528	0.149786	3.98434	0.757813		Gender	DLBC	0.740258	0.142385	3.8486	0.720651		Gender	DLBC	0.79392	0.151062	4.17252	0.785169		Gender	DLBC	0.766018	0.147044	3.99053	0.751598		Gender	DLBC	0.768033	0.15034	3.9236	0.751116		Gender	DLBC	0.80691	0.159127	4.09173	0.795632
Stage	DLBC	2.07861	0.614745	7.02832	0.239121		Stage	DLBC	1.97413	0.540174	7.21472	0.303678		Stage	DLBC	2.05745	0.565168	7.49001	0.273787		Stage	DLBC	1.98237	0.522886	7.51561	0.314232		Stage	DLBC	2.19501	0.555816	8.66848	0.261916		Stage	DLBC	2.08163	0.568569	7.62121	0.268193		Stage	DLBC	2.10031	0.650297	6.78353	0.214764
ERCC1	DLBC	1.4006	0.364355	5.38396	0.623864		ERCC2	DLBC	0.773612	0.155147	3.85747	0.754188		ERCC3	DLBC	1.0611	0.185437	6.07184	0.946868		ERCC4	DLBC	1.56149	0.331624	7.35245	0.572938		ERCC5	DLBC	0.694193	0.058608	8.2225	0.772265		ERCC6	DLBC	2.63745	0.0526358	132.156	0.627237		ERCC8	DLBC	0.288335	0.0165978	5.00891	0.393215
Age	ESCA	0.994625	0.97304	1.01669	0.630217		Age	ESCA	0.996054	0.974517	1.01807	0.722964		Age	ESCA	0.996064	0.974438	1.01817	0.72474		Age	ESCA	0.995872	0.974342	1.01788	0.710681		Age	ESCA	0.994447	0.973322	1.01603	0.611246		Age	ESCA	0.995587	0.973671	1.018	0.696929		Age	ESCA	0.997154	0.975577	1.01921	0.798442
Gender	ESCA	1.22973	0.468956	3.22468	0.674174		Gender	ESCA	1.3468	0.519304	3.49289	0.540324		Gender	ESCA	1.33887	0.516966	3.46747	0.547805		Gender	ESCA	1.33576	0.515275	3.46275	0.551391		Gender	ESCA	1.2437	0.478656	3.23153	0.654401		Gender	ESCA	1.33187	0.513097	3.45719	0.555959		Gender	ESCA	1.38191	0.534709	3.57143	0.504324
Stage	ESCA	2.07691	1.5035	2.86902	9.25816e-06		Stage	ESCA	2.09231	1.51339	2.89267	7.92557e-06		Stage	ESCA	2.11457	1.51868	2.94426	9.24713e-06		Stage	ESCA	2.077	1.49625	2.88316	1.25306e-05		Stage	ESCA	2.13759	1.5379	2.97113	6.12319e-06		Stage	ESCA	2.0949	1.51616	2.89457	7.36832e-06		Stage	ESCA	2.17973	1.55939	3.04685	5.11329e-06
ERCC1	ESCA	0.765106	0.44648	1.31112	0.329923		ERCC2	ESCA	0.913838	0.483635	1.72672	0.781377		ERCC3	ESCA	1.10646	0.514421	2.37985	0.795722		ERCC4	ESCA	0.870446	0.376529	2.01227	0.745552		ERCC5	ESCA	1.43576	0.84826	2.43015	0.177961		ERCC6	ESCA	0.946786	0.442002	2.02805	0.888111		ERCC8	ESCA	1.83367	0.703117	4.78207	0.215067
Age	HNSC	1.02205	1.00861	1.03567	0.00123984		Age	HNSC	1.02073	1.00735	1.03429	0.00230434		Age	HNSC	1.02069	1.00732	1.03423	0.00232497		Age	HNSC	1.02104	1.00764	1.03461	0.0020037		Age	HNSC	1.02103	1.00767	1.03457	0.00195639		Age	HNSC	1.02212	1.00877	1.03565	0.00110379		Age	HNSC	1.02084	1.00745	1.03441	0.00219523
Gender	HNSC	0.772225	0.575112	1.0369	0.0856126		Gender	HNSC	0.758755	0.563152	1.0223	0.0695269		Gender	HNSC	0.746768	0.55211	1.01006	0.0580888		Gender	HNSC	0.767792	0.570306	1.03366	0.0815583		Gender	HNSC	0.771175	0.574099	1.0359	0.0844017		Gender	HNSC	0.779047	0.579759	1.04684	0.0976583		Gender	HNSC	0.775008	0.575534	1.04362	0.0931972
Stage	HNSC	1.44676	1.22186	1.71305	1.83137e-05		Stage	HNSC	1.41509	1.19514	1.67552	5.6184e-05		Stage	HNSC	1.41752	1.19737	1.67816	5.08677e-05		Stage	HNSC	1.43048	1.20911	1.69238	2.99786e-05		Stage	HNSC	1.42519	1.20448	1.68635	3.67301e-05		Stage	HNSC	1.42408	1.20495	1.68306	3.36894e-05		Stage	HNSC	1.42781	1.20735	1.68852	3.15527e-05
ERCC1	HNSC	0.825922	0.622241	1.09628	0.185585		ERCC2	HNSC	1.14709	0.832566	1.58045	0.401308		ERCC3	HNSC	1.18504	0.851019	1.65016	0.314895		ERCC4	HNSC	1.06549	0.720464	1.57574	0.750694		ERCC5	HNSC	1.15175	0.814684	1.62828	0.423843		ERCC6	HNSC	1.6653	1.0579	2.62144	0.0275859		ERCC8	HNSC	0.961257	0.613823	1.50535	0.862917
Age	KICH	1.05969	0.993544	1.13024	0.0778981		Age	KICH	1.04564	0.984185	1.11094	0.148694		Age	KICH	1.0439	0.982506	1.10914	0.164744		Age	KICH	1.054	0.993805	1.11785	0.0796229		Age	KICH	1.0397	0.978501	1.10472	0.208464		Age	KICH	1.05649	0.993064	1.12397	0.0819252		Age	KICH	1.04406	0.978285	1.11427	0.194036
Gender	KICH	0.553372	0.097798	3.13115	0.503385		Gender	KICH	0.541278	0.0944152	3.10312	0.490853		Gender	KICH	0.482766	0.0859305	2.71223	0.408272		Gender	KICH	0.487773	0.0911625	2.60987	0.401505		Gender	KICH	0.36761	0.0592926	2.27915	0.282369		Gender	KICH	0.367278	0.0586112	2.30149	0.284739		Gender	KICH	0.613312	0.102703	3.66252	0.591827
Stage	KICH	8.52965	1.82122	39.9484	0.00650917		Stage	KICH	10.932	1.84141	64.9005	0.00849378		Stage	KICH	7.43756	1.68663	32.7975	0.0080387		Stage	KICH	7.86506	1.7843	34.6686	0.00642996		Stage	KICH	11.4263	2.17203	60.1104	0.00403206		Stage	KICH	7.81435	1.73085	35.2797	0.00751065		Stage	KICH	5.91114	1.47583	23.6759	0.0120824
ERCC1	KICH	3.58437	0.533412	24.0859	0.189053		ERCC2	KICH	3.68317	0.335897	40.3866	0.285938		ERCC3	KICH	4.08958	0.348403	48.0037	0.262348		ERCC4	KICH	8.8351	0.716638	108.924	0.0891326		ERCC5	KICH	9.97276	0.616497	161.324	0.105366		ERCC6	KICH	0.0689884	9.51675e-05	50.0108	0.426201		ERCC8	KICH	15.8283	0.730526	342.951	0.0784278
Age	KIRC	1.03174	1.01676	1.04694	2.81009e-05		Age	KIRC	1.03175	1.01663	1.04709	3.31291e-05		Age	KIRC	1.03275	1.0177	1.04801	1.67472e-05		Age	KIRC	1.03079	1.01587	1.04593	4.56497e-05		Age	KIRC	1.03272	1.01767	1.04798	1.70777e-05		Age	KIRC	1.03249	1.0173	1.0479	2.35802e-05		Age	KIRC	1.03364	1.01848	1.04903	1.14443e-05
Gender	KIRC	0.916213	0.664044	1.26414	0.594169		Gender	KIRC	0.961895	0.698389	1.32482	0.811992		Gender	KIRC	1.03437	0.745763	1.43465	0.839578		Gender	KIRC	0.937581	0.680703	1.2914	0.693181		Gender	KIRC	0.980763	0.710199	1.3544	0.90611		Gender	KIRC	0.954662	0.692948	1.31522	0.776546		Gender	KIRC	1.00603	0.726141	1.39379	0.971187
Stage	KIRC	1.90485	1.66418	2.18032	8.69748e-21		Stage	KIRC	1.94038	1.69552	2.2206	5.89092e-22		Stage	KIRC	1.93788	1.69314	2.21799	7.64364e-22		Stage	KIRC	1.90072	1.6588	2.17792	2.32561e-20		Stage	KIRC	1.90705	1.66284	2.18714	2.62749e-20		Stage	KIRC	1.93488	1.68929	2.21617	1.56088e-21		Stage	KIRC	1.90613	1.66296	2.18486	1.96572e-20
ERCC1	KIRC	1.92813	1.17929	3.15248	0.00886062		ERCC2	KIRC	1.29641	0.828103	2.02957	0.2563		ERCC3	KIRC	1.69413	1.06775	2.68797	0.0252024		ERCC4	KIRC	0.529525	0.313573	0.8942	0.0173937		ERCC5	KIRC	1.21175	0.880258	1.66809	0.238861		ERCC6	KIRC	1.01084	0.526824	1.93955	0.974129		ERCC8	KIRC	0.628147	0.346852	1.13757	0.124889
Age	KIRP	1.00779	0.98476	1.03136	0.510656		Age	KIRP	1.01202	0.98957	1.03498	0.29653		Age	KIRP	1.00992	0.985516	1.03492	0.429114		Age	KIRP	1.00965	0.986138	1.03372	0.424356		Age	KIRP	1.00797	0.984904	1.03157	0.501676		Age	KIRP	1.01719	0.992925	1.04205	0.166489		Age	KIRP	1.00767	0.985133	1.03073	0.50788
Gender	KIRP	0.755769	0.372262	1.53437	0.438323		Gender	KIRP	0.757046	0.37442	1.53068	0.438437		Gender	KIRP	0.71792	0.35707	1.44344	0.352379		Gender	KIRP	0.755509	0.378585	1.5077	0.426448		Gender	KIRP	0.778435	0.387892	1.56219	0.480957		Gender	KIRP	0.85791	0.425174	1.73108	0.668734		Gender	KIRP	0.814122	0.39806	1.66506	0.57322
Stage	KIRP	2.56221	1.8933	3.46746	1.09376e-09		Stage	KIRP	2.56154	1.8843	3.48219	1.92434e-09		Stage	KIRP	2.65282	1.94457	3.61903	7.42467e-10		Stage	KIRP	2.58293	1.90845	3.49578	7.96466e-10		Stage	KIRP	2.55899	1.89337	3.45862	9.77067e-10		Stage	KIRP	2.52658	1.86101	3.43018	2.82283e-09		Stage	KIRP	2.52958	1.87059	3.42072	1.66967e-09
ERCC1	KIRP	0.872085	0.308229	2.46742	0.796461		ERCC2	KIRP	0.384149	0.181109	0.814818	0.0126397		ERCC3	KIRP	2.62209	1.17416	5.85559	0.0186916		ERCC4	KIRP	1.73695	0.688446	4.38232	0.24227		ERCC5	KIRP	0.8914	0.473897	1.67673	0.721369		ERCC6	KIRP	4.69161	1.30774	16.8314	0.0177108		ERCC8	KIRP	0.624439	0.173344	2.24942	0.471421
Age	LIHC	1.0104	0.995834	1.02517	0.162598		Age	LIHC	1.00977	0.995352	1.0244	0.185104		Age	LIHC	1.01133	0.996527	1.02636	0.134215		Age	LIHC	1.01041	0.995947	1.02508	0.159175		Age	LIHC	1.01131	0.996661	1.02618	0.130845		Age	LIHC	1.01079	0.996128	1.02566	0.150039		Age	LIHC	1.01042	0.995972	1.02507	0.158362
Gender	LIHC	0.894117	0.609596	1.31143	0.566867		Gender	LIHC	0.827861	0.564177	1.21478	0.334279		Gender	LIHC	0.964367	0.649571	1.43172	0.857183		Gender	LIHC	0.868551	0.593386	1.27132	0.468447		Gender	LIHC	0.89391	0.608007	1.31425	0.568464		Gender	LIHC	0.886961	0.597753	1.31609	0.551325		Gender	LIHC	0.935117	0.632084	1.38343	0.737089
Stage	LIHC	1.65203	1.33391	2.04603	4.22486e-06		Stage	LIHC	1.64067	1.32397	2.03313	6.05071e-06		Stage	LIHC	1.63641	1.32075	2.02752	6.65914e-06		Stage	LIHC	1.67303	1.35022	2.07302	2.53442e-06		Stage	LIHC	1.6777	1.35475	2.07763	2.10355e-06		Stage	LIHC	1.66278	1.34355	2.05784	2.93603e-06		Stage	LIHC	1.64495	1.32634	2.0401	5.86835e-06
ERCC1	LIHC	1.20591	0.904003	1.60865	0.202835		ERCC2	LIHC	1.45748	1.05997	2.00405	0.0204266		ERCC3	LIHC	1.63074	1.0842	2.45279	0.0188667		ERCC4	LIHC	0.851712	0.4461	1.62612	0.626649		ERCC5	LIHC	1.23978	0.809815	1.89802	0.322594		ERCC6	LIHC	1.20147	0.459645	3.14053	0.708105		ERCC8	LIHC	1.91705	0.916018	4.01201	0.0841389
Age	LUAD	1.01238	1.00133	1.02356	0.0279972		Age	LUAD	1.01191	1.00097	1.02298	0.0328492		Age	LUAD	1.01195	1.00107	1.02295	0.0312675		Age	LUAD	1.0115	1.00076	1.02236	0.035797		Age	LUAD	1.01175	1.00091	1.02271	0.0334712		Age	LUAD	1.01177	1.00095	1.0227	0.0328741		Age	LUAD	1.01193	1.0011	1.02288	0.0307702
Gender	LUAD	0.95332	0.709268	1.28135	0.751365		Gender	LUAD	0.937802	0.698427	1.25922	0.669328		Gender	LUAD	0.924737	0.687277	1.24424	0.605325		Gender	LUAD	0.922229	0.68658	1.23876	0.590733		Gender	LUAD	0.929348	0.692142	1.24785	0.626031		Gender	LUAD	0.933012	0.694673	1.25312	0.645005		Gender	LUAD	0.925522	0.68915	1.24297	0.606976
Stage	LUAD	1.68827	1.46765	1.94207	2.31338e-13		Stage	LUAD	1.67559	1.45725	1.92665	4.2856e-13		Stage	LUAD	1.67379	1.45458	1.92603	6.38157e-13		Stage	LUAD	1.67961	1.46093	1.93102	3.18622e-13		Stage	LUAD	1.67901	1.46086	1.92974	2.93221e-13		Stage	LUAD	1.68279	1.46324	1.93527	2.94833e-13		Stage	LUAD	1.67848	1.46096	1.92839	2.61016e-13
ERCC1	LUAD	1.51279	1.10947	2.06273	0.0088816		ERCC2	LUAD	1.20868	0.891179	1.6393	0.222852		ERCC3	LUAD	1.068	0.680299	1.67666	0.774948		ERCC4	LUAD	0.808883	0.536871	1.21871	0.310497		ERCC5	LUAD	1.01549	0.724081	1.42417	0.929038		ERCC6	LUAD	0.896553	0.580703	1.3842	0.622166		ERCC8	LUAD	1.20448	0.793133	1.82916	0.382797
Age	LUSC	1.0237	1.00825	1.0394	0.00254512		Age	LUSC	1.02332	1.00791	1.03897	0.00291221		Age	LUSC	1.02269	1.00752	1.03809	0.00325296		Age	LUSC	1.02328	1.00786	1.03893	0.00296534		Age	LUSC	1.02317	1.00776	1.0388	0.00308135		Age	LUSC	1.02316	1.00778	1.03877	0.00304947		Age	LUSC	1.02316	1.00781	1.03874	0.00299527
Gender	LUSC	1.20961	0.877115	1.66814	0.24588		Gender	LUSC	1.22208	0.885965	1.6857	0.221657		Gender	LUSC	1.21763	0.882916	1.67923	0.229884		Gender	LUSC	1.21149	0.878353	1.67099	0.24225		Gender	LUSC	1.21207	0.878941	1.67145	0.240804		Gender	LUSC	1.2251	0.88615	1.6937	0.219241		Gender	LUSC	1.20832	0.875805	1.66708	0.249163
Stage	LUSC	1.29341	1.08776	1.53793	0.00358973		Stage	LUSC	1.29865	1.09256	1.54361	0.00303585		Stage	LUSC	1.29293	1.0879	1.53661	0.00354189		Stage	LUSC	1.29502	1.08922	1.53969	0.00341251		Stage	LUSC	1.29432	1.08865	1.53885	0.00347819		Stage	LUSC	1.30194	1.09363	1.54994	0.00301656		Stage	LUSC	1.2953	1.0895	1.53998	0.00337885
ERCC1	LUSC	0.893882	0.661699	1.20754	0.464751		ERCC2	LUSC	0.853724	0.648421	1.12403	0.259802		ERCC3	LUSC	0.717549	0.491662	1.04722	0.0852925		ERCC4	LUSC	1.02411	0.655528	1.59994	0.916638		ERCC5	LUSC	1.01895	0.749897	1.38453	0.904491		ERCC6	LUSC	0.887356	0.55798	1.41116	0.613632		ERCC8	LUSC	0.923116	0.588637	1.44765	0.727478
Age	MESO	1.0193	0.989852	1.04961	0.201278		Age	MESO	1.02157	0.992169	1.05183	0.152085		Age	MESO	1.02025	0.990604	1.05078	0.182702		Age	MESO	1.02055	0.990837	1.05116	0.17722		Age	MESO	1.0112	0.981896	1.04138	0.457913		Age	MESO	1.02015	0.990334	1.05086	0.187471		Age	MESO	1.01631	0.986413	1.04711	0.288269
Gender	MESO	1.08124	0.566764	2.06273	0.812645		Gender	MESO	1.1925	0.627142	2.26752	0.591311		Gender	MESO	0.957277	0.509971	1.79692	0.891905		Gender	MESO	0.950333	0.49664	1.81849	0.877721		Gender	MESO	0.817236	0.436715	1.52932	0.527875		Gender	MESO	0.95757	0.509918	1.79821	0.892729		Gender	MESO	1.0591	0.549191	2.04246	0.86393
Stage	MESO	0.924335	0.638832	1.33743	0.676366		Stage	MESO	0.92822	0.648871	1.32783	0.683455		Stage	MESO	0.959634	0.666097	1.38253	0.82495		Stage	MESO	0.969491	0.678589	1.3851	0.864836		Stage	MESO	0.941638	0.654504	1.35474	0.745922		Stage	MESO	0.963406	0.671835	1.38152	0.839365		Stage	MESO	0.946412	0.660201	1.3567	0.764369
ERCC1	MESO	1.52446	0.904654	2.5689	0.113281		ERCC2	MESO	1.85048	1.20397	2.84415	0.00500953		ERCC3	MESO	0.913051	0.459304	1.81505	0.795263		ERCC4	MESO	0.976736	0.383692	2.4864	0.960619		ERCC5	MESO	0.344349	0.192369	0.616398	0.000332246		ERCC6	MESO	0.912636	0.502598	1.6572	0.763905		ERCC8	MESO	1.80592	0.767747	4.24793	0.175621
Age	OV	1.02238	1.00974	1.03518	0.000490089		Age	OV	1.02271	1.01017	1.0354	0.0003597		Age	OV	1.02278	1.01021	1.03549	0.00035463		Age	OV	1.02271	1.01014	1.03545	0.000373967		Age	OV	1.02311	1.01045	1.03592	0.000320905		Age	OV	1.02351	1.01076	1.03642	0.00028071		Age	OV	1.02235	1.00979	1.03508	0.000459943
Gender	OV	NA	NA	NA	NA		Gender	OV	NA	NA	NA	NA		Gender	OV	NA	NA	NA	NA		Gender	OV	NA	NA	NA	NA		Gender	OV	NA	NA	NA	NA		Gender	OV	NA	NA	NA	NA		Gender	OV	NA	NA	NA	NA
Stage	OV	1.36213	1.01605	1.82608	0.0387855		Stage	OV	1.33525	1.0016	1.78005	0.0487384		Stage	OV	1.37312	1.02957	1.8313	0.0309016		Stage	OV	1.38358	1.03792	1.84435	0.0268457		Stage	OV	1.3894	1.03797	1.85981	0.027074		Stage	OV	1.38214	1.03704	1.84207	0.0272371		Stage	OV	1.37903	1.0319	1.84293	0.029839
ERCC1	OV	1.02221	0.791127	1.32078	0.866598		ERCC2	OV	1.19767	0.946616	1.5153	0.132875		ERCC3	OV	1.09061	0.806837	1.4742	0.57268		ERCC4	OV	1.29784	0.889493	1.89365	0.176228		ERCC5	OV	1.12291	0.799428	1.57729	0.503695		ERCC6	OV	1.31079	0.790456	2.17365	0.294299		ERCC8	OV	1.09665	0.702127	1.71286	0.685084
Age	PAAD	1.02516	1.00398	1.04679	0.0196415		Age	PAAD	1.02765	1.00643	1.04932	0.0103967		Age	PAAD	1.02596	1.00477	1.0476	0.016069		Age	PAAD	1.02634	1.00483	1.04832	0.0161271		Age	PAAD	1.02673	1.00542	1.04849	0.0137042		Age	PAAD	1.0297	1.00752	1.05236	0.00841725		Age	PAAD	1.02608	1.00472	1.04789	0.0164494
Gender	PAAD	0.839234	0.554695	1.26973	0.406765		Gender	PAAD	0.826046	0.547301	1.24676	0.362879		Gender	PAAD	0.791859	0.522326	1.20048	0.271646		Gender	PAAD	0.806122	0.530206	1.22562	0.31335		Gender	PAAD	0.826277	0.546224	1.24991	0.366193		Gender	PAAD	0.823624	0.544905	1.24491	0.357245		Gender	PAAD	0.803812	0.532137	1.21419	0.299387
Stage	PAAD	1.31919	0.795876	2.18659	0.282629		Stage	PAAD	1.24221	0.750049	2.0573	0.399453		Stage	PAAD	1.33814	0.81301	2.20246	0.251913		Stage	PAAD	1.35496	0.821576	2.23463	0.23403		Stage	PAAD	1.34893	0.828933	2.19513	0.228287		Stage	PAAD	1.36121	0.828836	2.23554	0.223114		Stage	PAAD	1.34246	0.809453	2.22644	0.253882
ERCC1	PAAD	0.622517	0.343952	1.12669	0.117374		ERCC2	PAAD	0.478047	0.267986	0.852763	0.0124429		ERCC3	PAAD	0.825143	0.440281	1.54643	0.548702		ERCC4	PAAD	1.00328	0.456308	2.20591	0.993498		ERCC5	PAAD	0.731888	0.418517	1.2799	0.27371		ERCC6	PAAD	1.80047	0.624727	5.18895	0.276214		ERCC8	PAAD	0.907863	0.333635	2.47041	0.849892
Age	READ	1.1061	1.04292	1.1731	0.000778017		Age	READ	1.11348	1.04857	1.18242	0.000452608		Age	READ	1.11259	1.04646	1.1829	0.000643659		Age	READ	1.09652	1.03105	1.16614	0.00335139		Age	READ	1.10818	1.0433	1.1771	0.000846523		Age	READ	1.10588	1.04193	1.17376	0.000928871		Age	READ	1.11434	1.04661	1.18645	0.000715022
Gender	READ	0.837806	0.358481	1.95804	0.682845		Gender	READ	0.835902	0.361324	1.93381	0.67532		Gender	READ	0.873141	0.369588	2.06277	0.757113		Gender	READ	0.834216	0.356884	1.94998	0.675645		Gender	READ	0.798317	0.340185	1.87342	0.604769		Gender	READ	0.807738	0.344992	1.89118	0.622774		Gender	READ	0.757599	0.320901	1.78858	0.526484
Stage	READ	2.04697	1.25991	3.3257	0.0038155		Stage	READ	2.06906	1.29088	3.31636	0.00252202		Stage	READ	1.99072	1.21208	3.26956	0.00653335		Stage	READ	2.00342	1.21142	3.31319	0.00678486		Stage	READ	2.09146	1.27086	3.44192	0.00369614		Stage	READ	2.08156	1.25581	3.45029	0.00446356		Stage	READ	2.09285	1.28539	3.40754	0.00298377
ERCC1	READ	1.36876	0.328025	5.71149	0.666706		ERCC2	READ	1.93548	0.697792	5.36848	0.204563		ERCC3	READ	2.05969	0.430494	9.85459	0.365629		ERCC4	READ	0.46759	0.100034	2.18566	0.333965		ERCC5	READ	0.893707	0.45393	1.75955	0.745083		ERCC6	READ	0.786471	0.0752088	8.22427	0.84104		ERCC8	READ	2.05567	0.449839	9.39401	0.352626
Age	SKCM	1.01866	1.00896	1.02845	0.000151529		Age	SKCM	1.0175	1.00768	1.02742	0.000456625		Age	SKCM	1.01931	1.00949	1.02923	0.000108331		Age	SKCM	1.01892	1.0092	1.02873	0.000126867		Age	SKCM	1.01735	1.0076	1.02718	0.000460043		Age	SKCM	1.01928	1.00952	1.02914	0.000100195		Age	SKCM	1.01919	1.00942	1.02906	0.000109388
Gender	SKCM	0.996625	0.739944	1.34235	0.982249		Gender	SKCM	1.02922	0.762525	1.38918	0.850729		Gender	SKCM	0.996804	0.740075	1.34259	0.98319		Gender	SKCM	1.00544	0.746412	1.35437	0.971509		Gender	SKCM	1.01935	0.755969	1.3745	0.899984		Gender	SKCM	1.01596	0.752821	1.37107	0.917556		Gender	SKCM	1.00383	0.745132	1.35233	0.979966
Stage	SKCM	1.41768	1.19719	1.67877	5.194e-05		Stage	SKCM	1.44184	1.21482	1.71127	2.8365e-05		Stage	SKCM	1.40248	1.18342	1.66209	9.48002e-05		Stage	SKCM	1.40918	1.18933	1.66967	7.38705e-05		Stage	SKCM	1.407	1.18707	1.66768	8.23742e-05		Stage	SKCM	1.40461	1.1849	1.66505	9.0451e-05		Stage	SKCM	1.40869	1.18884	1.66921	7.5596e-05
ERCC1	SKCM	0.885861	0.679903	1.15421	0.369346		ERCC2	SKCM	1.30966	0.971959	1.7647	0.0762232		ERCC3	SKCM	0.684355	0.476202	0.983494	0.0403724		ERCC4	SKCM	0.740633	0.488327	1.1233	0.1577		ERCC5	SKCM	0.696259	0.5	0.969551	0.0321129		ERCC6	SKCM	0.744037	0.418067	1.32417	0.314762		ERCC8	SKCM	0.853782	0.563288	1.29409	0.456277
Age	STAD	1.03174	1.01479	1.04898	0.000218903		Age	STAD	1.03104	1.01409	1.04826	0.000299946		Age	STAD	1.03299	1.01581	1.05045	0.000148415		Age	STAD	1.0314	1.01446	1.04861	0.000251844		Age	STAD	1.03332	1.01624	1.05069	0.000116012		Age	STAD	1.03184	1.01478	1.04918	0.000228673		Age	STAD	1.03131	1.0144	1.04851	0.000257503
Gender	STAD	1.25436	0.870034	1.80845	0.22471		Gender	STAD	1.24282	0.862199	1.79146	0.243934		Gender	STAD	1.24967	0.867258	1.80072	0.231758		Gender	STAD	1.2469	0.865122	1.79715	0.23676		Gender	STAD	1.25734	0.872247	1.81245	0.219681		Gender	STAD	1.26549	0.877196	1.82566	0.207945		Gender	STAD	1.22594	0.847626	1.77309	0.279284
Stage	STAD	1.65421	1.32695	2.06218	7.63676e-06		Stage	STAD	1.6186	1.30431	2.00862	1.23128e-05		Stage	STAD	1.62668	1.30964	2.02047	1.08857e-05		Stage	STAD	1.61136	1.29865	1.99937	1.46493e-05		Stage	STAD	1.65265	1.33024	2.05322	5.70436e-06		Stage	STAD	1.61282	1.29957	2.00157	1.43678e-05		Stage	STAD	1.60918	1.297	1.99649	1.5369e-05
ERCC1	STAD	1.272	0.832834	1.94276	0.265523		ERCC2	STAD	1.06973	0.70173	1.63072	0.754005		ERCC3	STAD	0.69023	0.395565	1.2044	0.191824		ERCC4	STAD	1.18594	0.637344	2.20675	0.5904		ERCC5	STAD	0.666173	0.447181	0.992408	0.0457776		ERCC6	STAD	0.684269	0.364309	1.28524	0.238123		ERCC8	STAD	1.21764	0.64772	2.28903	0.540911
Age	TGCT	0.820474	0.587493	1.14585	0.245606		Age	TGCT	3.16488e-14	3.49938e-30	286.236	0.0972775		Age	TGCT	0.821963	0.572731	1.17965	0.287492		Age	TGCT	0.0385691	0	Inf	0.996853		Age	TGCT	0.801861	0.550517	1.16796	0.249803		Age	TGCT	0.793339	0.546062	1.15259	0.224454		Age	TGCT	0.806634	0.560746	1.16035	0.246736
Gender	TGCT	1	1	1	NaN		Gender	TGCT	1	1	1	NaN		Gender	TGCT	1	1	1	NaN		Gender	TGCT	1	1	1	NaN		Gender	TGCT	1	1	1	NaN		Gender	TGCT	1	1	1	NaN		Gender	TGCT	1	1	1	NaN
Stage	TGCT	9.92301e+08	0	Inf	0.999286		Stage	TGCT	1.59796e+90	0	Inf	0.857817		Stage	TGCT	9.00925e+08	0	Inf	0.999305		Stage	TGCT	4.4927e+20	0	Inf	0.996828		Stage	TGCT	1.1265e+09	0	Inf	0.999283		Stage	TGCT	9.62017e+08	0	Inf	0.999294		Stage	TGCT	8.80258e+08	0	Inf	0.99933
ERCC1	TGCT	0.424146	0.00132775	135.492	0.770661		ERCC2	TGCT	1.18528e+103	1.14074e-19	1.23157e+225	0.0977859		ERCC3	TGCT	0.516919	0.000213707	1250.34	0.868156		ERCC4	TGCT	1.47307e+94	0	Inf	0.995571		ERCC5	TGCT	0.379138	0.000206419	696.378	0.80033		ERCC6	TGCT	2.14071	0.000924327	4957.81	0.847311		ERCC8	TGCT	1.73111	1.82963e-06	1.6379e+06	0.937697
Age	THCA	1.16421	1.10215	1.22977	5.33379e-08		Age	THCA	1.15835	1.09628	1.22394	1.68495e-07		Age	THCA	1.16052	1.09909	1.22538	8.08757e-08		Age	THCA	1.16497	1.1023	1.2312	6.22195e-08		Age	THCA	1.15729	1.09625	1.22173	1.26569e-07		Age	THCA	1.16551	1.10005	1.23488	2.0734e-07		Age	THCA	1.15588	1.09492	1.22023	1.60408e-07
Gender	THCA	1.60976	0.508456	5.09644	0.418134		Gender	THCA	1.31675	0.397351	4.36348	0.652607		Gender	THCA	1.22363	0.367095	4.07869	0.742494		Gender	THCA	1.64891	0.519245	5.23625	0.396272		Gender	THCA	1.36676	0.446948	4.17951	0.583789		Gender	THCA	1.48314	0.47581	4.62307	0.49681		Gender	THCA	1.10894	0.339535	3.62186	0.864038
Stage	THCA	1.21227	0.688346	2.13496	0.505013		Stage	THCA	1.34106	0.726789	2.47449	0.347768		Stage	THCA	1.29726	0.733376	2.29471	0.371138		Stage	THCA	1.54909	0.827012	2.90163	0.171686		Stage	THCA	1.29461	0.72677	2.30612	0.380729		Stage	THCA	1.25361	0.709997	2.21344	0.435848		Stage	THCA	1.3856	0.765925	2.50661	0.28091
ERCC1	THCA	0.490924	0.113334	2.12652	0.341492		ERCC2	THCA	1.13496	0.415567	3.09972	0.804934		ERCC3	THCA	1.75825	0.278466	11.1017	0.54837		ERCC4	THCA	8.07921	1.1649	56.0338	0.0344781		ERCC5	THCA	0.661762	0.196138	2.23276	0.505803		ERCC6	THCA	2.19009	0.202529	23.6831	0.518689		ERCC8	THCA	3.65273	0.525804	25.3753	0.190212
Age	THYM	1.04565	0.986869	1.10793	0.130491		Age	THYM	1.04339	0.985568	1.1046	0.144246		Age	THYM	1.04646	0.987675	1.10875	0.123663		Age	THYM	1.04774	0.988014	1.11107	0.119406		Age	THYM	1.04767	0.985469	1.11381	0.135893		Age	THYM	1.05613	0.991979	1.12444	0.0876197		Age	THYM	1.06188	0.995109	1.13314	0.0699833
Gender	THYM	0.713793	0.176377	2.8887	0.636424		Gender	THYM	0.81057	0.198474	3.31037	0.769873		Gender	THYM	0.687087	0.174472	2.70581	0.59152		Gender	THYM	0.627803	0.153859	2.56168	0.516431		Gender	THYM	0.686838	0.174497	2.70345	0.591023		Gender	THYM	0.612231	0.151979	2.4663	0.490092		Gender	THYM	0.690049	0.175069	2.71988	0.596014
Stage	THYM	1.95675	0.655757	5.83887	0.228794		Stage	THYM	2.14982	0.708725	6.52118	0.176419		Stage	THYM	1.88077	0.629877	5.61583	0.257725		Stage	THYM	1.81893	0.614357	5.38532	0.280025		Stage	THYM	1.94787	0.600781	6.31546	0.266585		Stage	THYM	2.18036	0.696261	6.82783	0.180777		Stage	THYM	1.93747	0.616321	6.09065	0.257734
ERCC1	THYM	0.784799	0.0973894	6.32419	0.81995		ERCC2	THYM	0.222141	0.01271	3.88252	0.302699		ERCC3	THYM	0.661833	0.10673	4.10403	0.657523		ERCC4	THYM	0.445094	0.0390434	5.07406	0.514449		ERCC5	THYM	1.05662	0.263183	4.24207	0.938101		ERCC6	THYM	0.152811	0.00716767	3.25786	0.228828		ERCC8	THYM	0.136944	0.0177732	1.05516	0.0563365
Age	UCEC	1.03901	1.01838	1.06006	0.000184042		Age	UCEC	1.03985	1.0192	1.06092	0.000134609		Age	UCEC	1.03951	1.01877	1.06067	0.000163785		Age	UCEC	1.03976	1.01913	1.06081	0.00013707		Age	UCEC	1.04142	1.02037	1.06291	9.77979e-05		Age	UCEC	1.0399	1.01902	1.06122	0.000157068		Age	UCEC	1.04085	1.02	1.06213	0.000105385
Gender	UCEC	NA	NA	NA	NA		Gender	UCEC	NA	NA	NA	NA		Gender	UCEC	NA	NA	NA	NA		Gender	UCEC	NA	NA	NA	NA		Gender	UCEC	NA	NA	NA	NA		Gender	UCEC	NA	NA	NA	NA		Gender	UCEC	NA	NA	NA	NA
Stage	UCEC	1.98503	1.64802	2.39097	5.10818e-13		Stage	UCEC	1.89517	1.58109	2.27164	4.66583e-12		Stage	UCEC	1.91783	1.59354	2.3081	5.56622e-12		Stage	UCEC	1.92647	1.6069	2.3096	1.38911e-12		Stage	UCEC	1.90742	1.59042	2.2876	3.31656e-12		Stage	UCEC	1.94136	1.61763	2.32989	1.02381e-12		Stage	UCEC	1.92638	1.60622	2.31034	1.54838e-12
ERCC1	UCEC	1.41365	0.936615	2.13363	0.0993145		ERCC2	UCEC	1.34497	0.916302	1.97419	0.130136		ERCC3	UCEC	1.06007	0.621787	1.80729	0.8303		ERCC4	UCEC	0.958116	0.528752	1.73614	0.887812		ERCC5	UCEC	0.781647	0.543825	1.12347	0.183203		ERCC6	UCEC	1.72302	0.956051	3.10527	0.0702319		ERCC8	UCEC	1.68209	0.962439	2.93983	0.0679156
Age	UCS	1.04242	0.995819	1.0912	0.0750063		Age	UCS	1.03796	0.99182	1.08625	0.108287		Age	UCS	1.04139	0.996113	1.08873	0.0737343		Age	UCS	1.04096	0.995611	1.08838	0.0773242		Age	UCS	1.05401	1.00256	1.10811	0.0393959		Age	UCS	1.04733	0.999461	1.0975	0.0527009		Age	UCS	1.04467	0.999154	1.09226	0.054512
Gender	UCS	NA	NA	NA	NA		Gender	UCS	NA	NA	NA	NA		Gender	UCS	NA	NA	NA	NA		Gender	UCS	NA	NA	NA	NA		Gender	UCS	NA	NA	NA	NA		Gender	UCS	NA	NA	NA	NA		Gender	UCS	NA	NA	NA	NA
Stage	UCS	1.65968	1.04531	2.63514	0.0317266		Stage	UCS	1.60981	1.01406	2.55556	0.0434678		Stage	UCS	1.68928	1.05876	2.6953	0.0278429		Stage	UCS	1.68869	1.06552	2.6763	0.0257407		Stage	UCS	1.79497	1.1223	2.87081	0.0146255		Stage	UCS	1.78125	1.10883	2.86143	0.0169807		Stage	UCS	1.76248	1.11279	2.79148	0.0157154
ERCC1	UCS	1.49765	0.836619	2.68097	0.173984		ERCC2	UCS	1.41536	0.721704	2.7757	0.31207		ERCC3	UCS	1.62079	0.407255	6.4504	0.493183		ERCC4	UCS	1.05388	0.351661	3.15834	0.925335		ERCC5	UCS	1.69557	0.718988	3.99862	0.227711		ERCC6	UCS	0.45974	0.10369	2.0384	0.306446		ERCC8	UCS	2.00953	0.570845	7.07409	0.277097
Age	UVM	1.04901	1.00888	1.09073	0.0162076		Age	UVM	1.04117	1.00238	1.08146	0.0372604		Age	UVM	1.04638	1.00832	1.08589	0.0164762		Age	UVM	1.04689	1.00767	1.08764	0.0186728		Age	UVM	1.04411	1.0044	1.08539	0.0291211		Age	UVM	1.04663	1.00762	1.08715	0.0186895		Age	UVM	1.04345	1.00541	1.08292	0.0247747
Gender	UVM	1.30251	0.532327	3.18702	0.562646		Gender	UVM	1.33657	0.54821	3.25866	0.523463		Gender	UVM	1.31898	0.540441	3.21905	0.54307		Gender	UVM	1.33288	0.543908	3.26631	0.529788		Gender	UVM	1.27749	0.514248	3.17351	0.597855		Gender	UVM	1.31464	0.537997	3.21244	0.548434		Gender	UVM	1.23592	0.502412	3.04033	0.644654
Stage	UVM	1.47455	0.600108	3.62316	0.397179		Stage	UVM	1.4811	0.60716	3.61296	0.387976		Stage	UVM	1.5859	0.646188	3.89217	0.314074		Stage	UVM	1.5024	0.613872	3.67701	0.372715		Stage	UVM	1.55831	0.629062	3.86023	0.337832		Stage	UVM	1.48937	0.607949	3.64872	0.383553		Stage	UVM	1.51568	0.6239	3.68215	0.358479
ERCC1	UVM	1.47508	0.476265	4.56861	0.500361		ERCC2	UVM	0.432257	0.144072	1.2969	0.134601		ERCC3	UVM	1.52298	0.543756	4.26567	0.423396		ERCC4	UVM	0.883089	0.237152	3.28838	0.852956		ERCC5	UVM	1.2058	0.494919	2.93776	0.680417		ERCC6	UVM	0.639663	0.0763619	5.35829	0.680322		ERCC8	UVM	1.98504	0.583419	6.75398	0.272439

## Sheet: Table2, MultiCox_DFS
Table 2. Multivariate Cox-regression analysis of each ERCC genes and common clinical characteristics for DFS acorss different tumor types.
Covariates	ERCC1						Covariates	ERCC2						Covariates	ERCC3						Covariates	ERCC4						Covariates	ERCC5						Covariates	ERCC6						Covariates	ERCC8
	CancerType	HR (DFS)	HR.95L	HR.95H	pvalue			CancerType	HR (DFS)	HR.95L	HR.95H	pvalue			CancerType	HR (DFS)	HR.95L	HR.95H	pvalue			CancerType	HR (DFS)	HR.95L	HR.95H	pvalue			CancerType	HR (DFS)	HR.95L	HR.95H	pvalue			CancerType	HR (DFS)	HR.95L	HR.95H	pvalue			CancerType	HR (DFS)	HR.95L	HR.95H	pvalue
Age	ACC	1.0126	0.969685	1.05741	0.570937		Age	ACC	1.00983	0.967901	1.05357	0.651309		Age	ACC	1.01254	0.970623	1.05626	0.563503		Age	ACC	1.00826	0.967932	1.05028	0.692739		Age	ACC	1.00789	0.966454	1.0511	0.71367		Age	ACC	1.01511	0.974627	1.05727	0.47016		Age	ACC	1.00549	0.965498	1.04714	0.791395
Gender	ACC	0.737282	0.208927	2.6018	0.635693		Gender	ACC	0.69352	0.195746	2.45711	0.570679		Gender	ACC	0.59363	0.157991	2.23048	0.44002		Gender	ACC	0.754376	0.210438	2.70427	0.665223		Gender	ACC	0.702072	0.202042	2.43962	0.577802		Gender	ACC	0.6146	0.16943	2.22944	0.459034		Gender	ACC	0.814369	0.225264	2.94409	0.754155
Stage	ACC	2.20852	0.722266	6.75316	0.164708		Stage	ACC	2.4011	0.805354	7.15869	0.11605		Stage	ACC	1.46349	0.522682	4.09769	0.468492		Stage	ACC	2.7931	1.03652	7.52649	0.0422658		Stage	ACC	2.24657	0.899366	5.61182	0.0831161		Stage	ACC	3.39997	1.10133	10.4962	0.033355		Stage	ACC	3.09663	1.05489	9.09012	0.0396644
ERCC1	ACC	2.04178	0.423594	9.84168	0.373714		ERCC2	ACC	1.45461	0.517382	4.08961	0.477382		ERCC3	ACC	83.4455	3.11044	2238.64	0.00838655		ERCC4	ACC	0.610083	0.209134	1.77972	0.365651		ERCC5	ACC	3.11732	1.0809	8.99033	0.0353854		ERCC6	ACC	67.3876	4.32375	1050.27	0.00265706		ERCC8	ACC	0.550375	0.0892811	3.39279	0.5199
Age	BLCA	0.983414	0.951627	1.01626	0.318447		Age	BLCA	0.986035	0.953682	1.01948	0.408655		Age	BLCA	0.983365	0.951294	1.01652	0.321395		Age	BLCA	0.985434	0.953127	1.01884	0.388295		Age	BLCA	0.9832	0.951401	1.01606	0.312479		Age	BLCA	0.988745	0.957161	1.02137	0.494377		Age	BLCA	0.982465	0.949339	1.01675	0.312041
Gender	BLCA	0.808008	0.366253	1.78259	0.597453		Gender	BLCA	0.817199	0.371256	1.7988	0.616033		Gender	BLCA	0.815554	0.370189	1.79673	0.612905		Gender	BLCA	0.819015	0.372797	1.79933	0.619063		Gender	BLCA	0.819974	0.372267	1.80612	0.622267		Gender	BLCA	0.754877	0.342039	1.66601	0.486296		Gender	BLCA	0.820303	0.371331	1.81212	0.62425
Stage	BLCA	1.48794	0.722774	3.06316	0.280722		Stage	BLCA	1.45074	0.703644	2.99106	0.313519		Stage	BLCA	1.49334	0.725533	3.07369	0.276236		Stage	BLCA	1.40297	0.667766	2.94763	0.371384		Stage	BLCA	1.48143	0.717491	3.05877	0.28803		Stage	BLCA	1.76477	0.838235	3.71545	0.134807		Stage	BLCA	1.50018	0.726895	3.09611	0.272585
ERCC1	BLCA	0.845933	0.416637	1.71757	0.643341		ERCC2	BLCA	0.659026	0.270021	1.60845	0.359681		ERCC3	BLCA	1.06406	0.428262	2.64377	0.893624		ERCC4	BLCA	1.46564	0.570488	3.76535	0.427138		ERCC5	BLCA	0.893486	0.400749	1.99207	0.783081		ERCC6	BLCA	3.58478	1.45463	8.83427	0.00553169		ERCC8	BLCA	0.91516	0.218466	3.83363	0.903451
Age	BRCA	0.993852	0.976205	1.01182	0.499846		Age	BRCA	0.992974	0.975445	1.01082	0.437765		Age	BRCA	0.993944	0.976367	1.01184	0.504565		Age	BRCA	0.995108	0.977567	1.01296	0.588863		Age	BRCA	0.994148	0.976499	1.01212	0.520695		Age	BRCA	0.993661	0.976057	1.01158	0.485629		Age	BRCA	0.994379	0.976805	1.01227	0.535516
Gender	BRCA	2.36088e-07	0	Inf	0.993903		Gender	BRCA	2.37276e-07	0	Inf	0.993986		Gender	BRCA	2.35887e-07	0	Inf	0.993901		Gender	BRCA	2.36407e-07	0	Inf	0.9938		Gender	BRCA	2.40823e-07	0	Inf	0.993907		Gender	BRCA	2.32491e-07	0	Inf	0.993893		Gender	BRCA	2.4119e-07	0	Inf	0.99389
Stage	BRCA	2.40559	1.67041	3.46433	2.39231e-06		Stage	BRCA	2.40946	1.67455	3.46689	2.16874e-06		Stage	BRCA	2.40272	1.66952	3.45791	2.36741e-06		Stage	BRCA	2.43562	1.68948	3.51128	1.8426e-06		Stage	BRCA	2.4109	1.67316	3.47393	2.33857e-06		Stage	BRCA	2.41663	1.67858	3.47918	2.07853e-06		Stage	BRCA	2.41562	1.67664	3.48033	2.20438e-06
ERCC1	BRCA	1.02821	0.626864	1.68653	0.912253		ERCC2	BRCA	1.50347	0.883947	2.5572	0.132387		ERCC3	BRCA	1.00162	0.519523	1.93109	0.996138		ERCC4	BRCA	0.658486	0.394471	1.0992	0.110006		ERCC5	BRCA	1.07089	0.625053	1.83475	0.803101		ERCC6	BRCA	0.813486	0.415539	1.59253	0.546984		ERCC8	BRCA	0.749468	0.329881	1.70274	0.490959
Age	CESC	1.01009	0.979884	1.04122	0.516996		Age	CESC	1.00851	0.977997	1.03997	0.588934		Age	CESC	1.00942	0.979242	1.04053	0.544862		Age	CESC	1.01016	0.979755	1.0415	0.516885		Age	CESC	1.01133	0.980965	1.04264	0.468839		Age	CESC	1.01041	0.98001	1.04176	0.506311		Age	CESC	1.00878	0.978542	1.03996	0.573311
Gender	CESC	NA	NA	NA	NA		Gender	CESC	NA	NA	NA	NA		Gender	CESC	NA	NA	NA	NA		Gender	CESC	NA	NA	NA	NA		Gender	CESC	NA	NA	NA	NA		Gender	CESC	NA	NA	NA	NA		Gender	CESC	NA	NA	NA	NA
Stage	CESC	0.759874	0.415883	1.38839	0.371895		Stage	CESC	0.73111	0.398134	1.34257	0.312502		Stage	CESC	0.754229	0.405809	1.40179	0.372434		Stage	CESC	0.714493	0.383422	1.33143	0.289787		Stage	CESC	0.758482	0.41558	1.38432	0.367832		Stage	CESC	0.758864	0.416458	1.38279	0.367424		Stage	CESC	0.804165	0.434968	1.48673	0.486976
ERCC1	CESC	0.820974	0.387726	1.73834	0.606291		ERCC2	CESC	1.65983	0.839679	3.28104	0.145008		ERCC3	CESC	3.53872	1.13936	10.9908	0.0288447		ERCC4	CESC	1.72742	0.522153	5.71473	0.370532		ERCC5	CESC	1.27426	0.520968	3.11679	0.59535		ERCC6	CESC	0.761087	0.209892	2.75977	0.677858		ERCC8	CESC	2.14538	0.570483	8.06799	0.258703
Age	CHOL	0.989043	0.925214	1.05728	0.746182		Age	CHOL	0.983816	0.927451	1.04361	0.587781		Age	CHOL	0.958904	0.90104	1.02048	0.186345		Age	CHOL	0.981127	0.924894	1.04078	0.526932		Age	CHOL	0.979946	0.926454	1.03653	0.479376		Age	CHOL	0.976977	0.918838	1.0388	0.456843		Age	CHOL	0.979824	0.927051	1.0356	0.470569
Gender	CHOL	0.524062	0.121541	2.25966	0.386158		Gender	CHOL	0.537876	0.127504	2.26903	0.398472		Gender	CHOL	0.574368	0.137132	2.4057	0.448005		Gender	CHOL	0.614931	0.149603	2.52762	0.500172		Gender	CHOL	0.566855	0.1369	2.34716	0.433608		Gender	CHOL	0.565881	0.140268	2.28293	0.423676		Gender	CHOL	0.552662	0.125484	2.43407	0.433064
Stage	CHOL	8.02275e-09	0	Inf	0.998702		Stage	CHOL	1.01701e-08	0	Inf	0.998703		Stage	CHOL	1.19521e-08	0	Inf	0.998751		Stage	CHOL	1.09962e-08	0	Inf	0.998715		Stage	CHOL	5.94383e-09	0	Inf	0.998655		Stage	CHOL	1.39237e-08	0	Inf	0.998754		Stage	CHOL	1.08238e-08	0	Inf	0.99869
ERCC1	CHOL	1.46522	0.453522	4.73377	0.523184		ERCC2	CHOL	1.41909	0.380109	5.29798	0.602527		ERCC3	CHOL	9.45851	0.55359	161.606	0.120754		ERCC4	CHOL	0.340099	0.0365369	3.16577	0.34337		ERCC5	CHOL	1.71268	0.294274	9.96784	0.549341		ERCC6	CHOL	0.208669	0.0119726	3.63687	0.282565		ERCC8	CHOL	0.688359	0.0411999	11.501	0.794916
Age	COAD	1.01184	0.974148	1.05098	0.543451		Age	COAD	1.01592	0.976769	1.05664	0.430875		Age	COAD	1.01099	0.972142	1.0514	0.584502		Age	COAD	1.01236	0.974405	1.0518	0.528551		Age	COAD	1.0144	0.97582	1.0545	0.469912		Age	COAD	1.01156	0.973431	1.05118	0.55769		Age	COAD	1.01177	0.97363	1.0514	0.550701
Gender	COAD	1.52695	0.616637	3.7811	0.360237		Gender	COAD	1.56788	0.63078	3.89714	0.333013		Gender	COAD	1.42593	0.577907	3.51833	0.441299		Gender	COAD	1.47351	0.592555	3.66418	0.40426		Gender	COAD	1.32503	0.529526	3.31562	0.547579		Gender	COAD	1.50967	0.604207	3.77206	0.378003		Gender	COAD	1.62997	0.64096	4.14505	0.304917
Stage	COAD	1.40492	0.741277	2.66272	0.297313		Stage	COAD	1.43308	0.757051	2.71279	0.269099		Stage	COAD	1.3898	0.746422	2.58775	0.299348		Stage	COAD	1.39363	0.736488	2.63712	0.307724		Stage	COAD	1.24303	0.668592	2.31101	0.491715		Stage	COAD	1.38115	0.73274	2.60335	0.318055		Stage	COAD	1.37546	0.730358	2.59038	0.323614
ERCC1	COAD	0.669941	0.196567	2.2833	0.521995		ERCC2	COAD	1.96054	0.748688	5.13396	0.170475		ERCC3	COAD	4.02974	0.936341	17.3428	0.0612575		ERCC4	COAD	1.32396	0.306253	5.72361	0.707136		ERCC5	COAD	2.57043	1.1615	5.68845	0.0198402		ERCC6	COAD	0.871702	0.216799	3.50492	0.846642		ERCC8	COAD	0.592662	0.183002	1.91937	0.382926
Age	DLBC	6.37885	0	Inf	0.999073		Age	DLBC	5.71594	0	Inf	0.999198		Age	DLBC	4.60375	0	Inf	0.999236		Age	DLBC	5.28366	0	Inf	0.99917		Age	DLBC	2.73214	0	Inf	0.999524		Age	DLBC	6.04138	0	Inf	0.999121		Age	DLBC	4.70152	0	Inf	0.999226
Gender	DLBC	6.34403e+12	0	Inf	0.999363		Gender	DLBC	602356164950450	0	Inf	0.99914		Gender	DLBC	5.50149e+08	0	Inf	0.999584		Gender	DLBC	1.61198e+09	0	Inf	0.999536		Gender	DLBC	338.925	0	Inf	0.999883		Gender	DLBC	1.73285e+11	0	Inf	0.999395		Gender	DLBC	2.51256e+07	0	Inf	0.99963
Stage	DLBC	1.03924e-06	0	Inf	0.999341		Stage	DLBC	2.08037e-07	0	Inf	0.999185		Stage	DLBC	7.68381e-05	0	Inf	0.999562		Stage	DLBC	4.9874e-05	0	Inf	0.999522		Stage	DLBC	0.0147383	0	Inf	0.999812		Stage	DLBC	1.30296e-05	0	Inf	0.999434		Stage	DLBC	9.32145e-05	0	Inf	0.999555
ERCC1	DLBC	0.000158341	0	Inf	0.999878		ERCC2	DLBC	0.232496	0	Inf	0.99996		ERCC3	DLBC	138.123	0	Inf	0.999912		ERCC4	DLBC	250.322	0	Inf	0.999889		ERCC5	DLBC	2.3437e+06	0	Inf	0.999747		ERCC6	DLBC	88710.1	0	Inf	0.999864		ERCC8	DLBC	95895.5	0	Inf	0.999866
Age	ESCA	0.97979	0.941638	1.01949	0.31369		Age	ESCA	0.979442	0.940716	1.01976	0.312867		Age	ESCA	0.979191	0.937777	1.02243	0.340231		Age	ESCA	0.981962	0.942964	1.02257	0.378651		Age	ESCA	0.981448	0.943276	1.02116	0.35486		Age	ESCA	0.978443	0.940323	1.01811	0.282431		Age	ESCA	0.977014	0.935929	1.0199	0.288727
Gender	ESCA	3.49744	0.768475	15.9173	0.105371		Gender	ESCA	3.10421	0.700417	13.7577	0.135907		Gender	ESCA	3.11339	0.694571	13.9557	0.137862		Gender	ESCA	2.98631	0.670776	13.2951	0.151038		Gender	ESCA	3.00257	0.677371	13.3095	0.147835		Gender	ESCA	2.92868	0.664363	12.9103	0.155698		Gender	ESCA	3.18757	0.71083	14.294	0.129988
Stage	ESCA	1.14431	0.554515	2.36143	0.715337		Stage	ESCA	1.14678	0.559516	2.35041	0.708375		Stage	ESCA	1.14366	0.548168	2.38607	0.720523		Stage	ESCA	1.00575	0.485064	2.08537	0.987701		Stage	ESCA	1.08824	0.535112	2.21312	0.815383		Stage	ESCA	1.18915	0.574181	2.46276	0.640953		Stage	ESCA	1.16064	0.564655	2.38568	0.685302
ERCC1	ESCA	1.35969	0.650851	2.84052	0.413695		ERCC2	ESCA	1.00333	0.375599	2.68019	0.994705		ERCC3	ESCA	0.979667	0.284172	3.37735	0.974047		ERCC4	ESCA	3.24015	0.71198	14.7456	0.128366		ERCC5	ESCA	1.46478	0.537129	3.99452	0.455835		ERCC6	ESCA	0.559159	0.146905	2.1283	0.393987		ERCC8	ESCA	0.739527	0.132199	4.13695	0.731221
Age	HNSC	1.01904	0.988006	1.05105	0.231957		Age	HNSC	1.01735	0.985762	1.04994	0.285155		Age	HNSC	1.01691	0.985209	1.04963	0.299418		Age	HNSC	1.01627	0.984246	1.04934	0.32318		Age	HNSC	1.0158	0.984084	1.04853	0.332811		Age	HNSC	1.0166	0.984707	1.04952	0.311439		Age	HNSC	1.02101	0.988769	1.0543	0.204056
Gender	HNSC	0.650016	0.296002	1.42743	0.283148		Gender	HNSC	0.638484	0.289562	1.40785	0.266101		Gender	HNSC	0.652311	0.296998	1.4327	0.287207		Gender	HNSC	0.657609	0.301565	1.43402	0.292009		Gender	HNSC	0.664699	0.303588	1.45534	0.30703		Gender	HNSC	0.653521	0.299561	1.42572	0.285155		Gender	HNSC	0.680441	0.310407	1.49159	0.336318
Stage	HNSC	0.992349	0.571789	1.72224	0.978218		Stage	HNSC	0.880186	0.514481	1.50584	0.641344		Stage	HNSC	0.859109	0.50211	1.46993	0.579453		Stage	HNSC	0.893601	0.524408	1.52271	0.679106		Stage	HNSC	0.854869	0.493181	1.48181	0.576353		Stage	HNSC	0.890093	0.519423	1.52528	0.671798		Stage	HNSC	0.844369	0.487932	1.46119	0.545461
ERCC1	HNSC	0.474878	0.184791	1.22034	0.121997		ERCC2	HNSC	1.22693	0.518421	2.90373	0.641722		ERCC3	HNSC	1.79926	0.686551	4.71534	0.232123		ERCC4	HNSC	0.848573	0.269354	2.67335	0.779133		ERCC5	HNSC	1.54523	0.558563	4.27479	0.401916		ERCC6	HNSC	0.867002	0.217241	3.46018	0.839838		ERCC8	HNSC	3.03305	0.855057	10.7588	0.0858746
Age	KICH	1.09957	0.934544	1.29375	0.252599		Age	KICH	1.17916	0.928209	1.49797	0.177078		Age	KICH	1.08493	0.940796	1.25114	0.262375		Age	KICH	1.08538	0.937937	1.25601	0.271395		Age	KICH	1.08389	0.937515	1.25313	0.276461		Age	KICH	434.684	0	Inf	0.992145		Age	KICH	1.11597	0.92983	1.33937	0.238586
Gender	KICH	4.48835e-11	0	Inf	0.999224		Gender	KICH	7.12664e-12	0	Inf	0.999158		Gender	KICH	1.43219e-10	0	Inf	0.999326		Gender	KICH	1.30502e-10	0	Inf	0.999313		Gender	KICH	1.20822e-10	0	Inf	0.999357		Gender	KICH	5.73036e-61	0	Inf	0.994788		Gender	KICH	1.96937e-10	0	Inf	0.99931
Stage	KICH	6.16391	0.499094	76.1255	0.156165		Stage	KICH	6.82855	0.550539	84.6973	0.134816		Stage	KICH	3.02895	0.414472	22.1355	0.274808		Stage	KICH	3.1073	0.427243	22.5992	0.262743		Stage	KICH	2.27568	0.239715	21.6037	0.473931		Stage	KICH	3.72052e+42	0	Inf	0.972508		Stage	KICH	4.69874	0.459116	48.0885	0.192253
ERCC1	KICH	0.0415465	6.23488e-05	27.6848	0.337614		ERCC2	KICH	0.000580553	9.71776e-09	34.6831	0.184188		ERCC3	KICH	2.61655	0.00156832	4365.39	0.799431		ERCC4	KICH	1.65369	0.0125422	218.04	0.839951		ERCC5	KICH	0.11295	0.000907662	14.0555	0.375572		ERCC6	KICH	4.51312e+218	0	Inf	0.967332		ERCC8	KICH	8.89744	0.0711658	1112.39	0.374953
Age	KIRC	0.989606	0.941696	1.03995	0.679857		Age	KIRC	0.989793	0.940762	1.04138	0.692276		Age	KIRC	0.986535	0.938446	1.03709	0.594946		Age	KIRC	0.989725	0.941933	1.03994	0.682537		Age	KIRC	0.990561	0.942462	1.04111	0.708822		Age	KIRC	0.988962	0.941198	1.03915	0.660341		Age	KIRC	0.995255	0.946907	1.04607	0.851513
Gender	KIRC	2.3197	0.714602	7.53005	0.161327		Gender	KIRC	2.23053	0.678235	7.33558	0.186584		Gender	KIRC	2.46116	0.742668	8.15614	0.140672		Gender	KIRC	2.26612	0.685898	7.48695	0.179713		Gender	KIRC	2.31644	0.710289	7.5545	0.163685		Gender	KIRC	2.22932	0.691591	7.18611	0.179446		Gender	KIRC	2.51966	0.757541	8.38065	0.131782
Stage	KIRC	2.17057	1.19633	3.93818	0.0107807		Stage	KIRC	2.14362	1.18034	3.89302	0.0122593		Stage	KIRC	2.10586	1.17339	3.77933	0.0125659		Stage	KIRC	2.14735	1.19045	3.87342	0.0111115		Stage	KIRC	2.07124	1.14653	3.74177	0.0158168		Stage	KIRC	2.13742	1.18761	3.84686	0.0112953		Stage	KIRC	2.03562	1.12669	3.67781	0.0185123
ERCC1	KIRC	0.664222	0.164452	2.6828	0.565681		ERCC2	KIRC	1.01703	0.248025	4.17037	0.981285		ERCC3	KIRC	2.0584	0.365426	11.5947	0.413045		ERCC4	KIRC	1.14172	0.20581	6.33362	0.879492		ERCC5	KIRC	1.51541	0.502844	4.56693	0.460187		ERCC6	KIRC	0.745657	0.136322	4.0786	0.734971		ERCC8	KIRC	0.359357	0.0456485	2.82895	0.33097
Age	KIRP	1.01042	0.986933	1.03447	0.387624		Age	KIRP	1.01628	0.991164	1.04203	0.205931		Age	KIRP	1.0086	0.983336	1.03451	0.508227		Age	KIRP	1.00958	0.986431	1.03327	0.420542		Age	KIRP	1.00821	0.982062	1.03505	0.542016		Age	KIRP	1.01592	0.989879	1.04265	0.233173		Age	KIRP	1.00882	0.98445	1.0338	0.481396
Gender	KIRP	0.2884	0.12016	0.692201	0.00537755		Gender	KIRP	0.314437	0.131209	0.753538	0.00947162		Gender	KIRP	0.285231	0.120283	0.676378	0.00440627		Gender	KIRP	0.292015	0.12181	0.700045	0.00579147		Gender	KIRP	0.257622	0.108607	0.611097	0.00208748		Gender	KIRP	0.292706	0.120684	0.709927	0.00657104		Gender	KIRP	0.287168	0.119173	0.691977	0.00542724
Stage	KIRP	2.73141	1.72593	4.32265	1.78542e-05		Stage	KIRP	2.68288	1.68595	4.26932	3.13213e-05		Stage	KIRP	2.60219	1.64677	4.11191	4.18947e-05		Stage	KIRP	2.75002	1.73483	4.35928	1.67944e-05		Stage	KIRP	2.46981	1.58972	3.83715	5.76805e-05		Stage	KIRP	2.72081	1.71067	4.32745	2.36246e-05		Stage	KIRP	2.74828	1.73678	4.34889	1.57836e-05
ERCC1	KIRP	0.741216	0.223441	2.45881	0.624513		ERCC2	KIRP	0.447349	0.147118	1.36027	0.156279		ERCC3	KIRP	2.66375	1.02981	6.89019	0.0433278		ERCC4	KIRP	1.80189	0.620971	5.22857	0.278655		ERCC5	KIRP	2.58414	1.1773	5.6721	0.0179382		ERCC6	KIRP	2.54733	0.448307	14.4743	0.291483		ERCC8	KIRP	1.38535	0.307739	6.2364	0.671099
Age	LIHC	0.998238	0.984689	1.01197	0.800309		Age	LIHC	0.998027	0.984505	1.01173	0.776585		Age	LIHC	0.99878	0.985184	1.01256	0.861383		Age	LIHC	0.998394	0.984881	1.01209	0.817237		Age	LIHC	0.999497	0.985909	1.01327	0.942532		Age	LIHC	0.999631	0.986042	1.01341	0.957836		Age	LIHC	0.998318	0.984826	1.012	0.808465
Gender	LIHC	1.23754	0.852938	1.79558	0.261726		Gender	LIHC	1.18383	0.813585	1.72256	0.377849		Gender	LIHC	1.30913	0.892214	1.92087	0.168526		Gender	LIHC	1.22261	0.843321	1.77248	0.288839		Gender	LIHC	1.28992	0.885856	1.87829	0.184239		Gender	LIHC	1.35362	0.922178	1.98691	0.122049		Gender	LIHC	1.29283	0.886297	1.88584	0.18242
Stage	LIHC	1.68311	1.37288	2.06344	5.47801e-07		Stage	LIHC	1.67469	1.36564	2.05369	7.27752e-07		Stage	LIHC	1.64785	1.34222	2.02308	1.8251e-06		Stage	LIHC	1.72862	1.40361	2.12888	2.59756e-07		Stage	LIHC	1.71166	1.39658	2.09783	2.24158e-07		Stage	LIHC	1.6808	1.37108	2.06049	5.82377e-07		Stage	LIHC	1.66892	1.35949	2.04878	9.81929e-07
ERCC1	LIHC	1.12919	0.853568	1.4938	0.394777		ERCC2	LIHC	1.25886	0.925861	1.71162	0.141954		ERCC3	LIHC	1.39075	0.933725	2.07148	0.104669		ERCC4	LIHC	0.734825	0.392425	1.37598	0.335682		ERCC5	LIHC	1.459	0.980698	2.17057	0.0623501		ERCC6	LIHC	2.39221	1.05677	5.41523	0.0364006		ERCC8	LIHC	1.81062	0.91271	3.59188	0.0893897
Age	LUAD	1.01064	0.996838	1.02463	0.131433		Age	LUAD	1.0107	0.996974	1.02462	0.127124		Age	LUAD	1.01217	0.998071	1.02646	0.0910132		Age	LUAD	1.01075	0.99694	1.02476	0.127626		Age	LUAD	1.01067	0.996899	1.02463	0.129459		Age	LUAD	1.0107	0.996935	1.02465	0.128207		Age	LUAD	1.01116	0.997273	1.02523	0.115741
Gender	LUAD	1.27767	0.839973	1.94345	0.252183		Gender	LUAD	1.26495	0.832232	1.92267	0.271213		Gender	LUAD	1.22593	0.804993	1.86699	0.342526		Gender	LUAD	1.27156	0.836482	1.93295	0.260863		Gender	LUAD	1.26813	0.834644	1.92675	0.265693		Gender	LUAD	1.26792	0.834476	1.92652	0.266063		Gender	LUAD	1.26577	0.833148	1.92304	0.269378
Stage	LUAD	1.13897	0.845915	1.53354	0.391239		Stage	LUAD	1.14223	0.847097	1.54018	0.38325		Stage	LUAD	1.13584	0.842831	1.53072	0.402746		Stage	LUAD	1.13359	0.842874	1.52457	0.40691		Stage	LUAD	1.14171	0.846324	1.54019	0.385604		Stage	LUAD	1.13572	0.843807	1.52862	0.401143		Stage	LUAD	1.1465	0.850958	1.54469	0.368728
ERCC1	LUAD	1.13919	0.713756	1.8182	0.584854		ERCC2	LUAD	0.932926	0.610427	1.42581	0.748351		ERCC3	LUAD	1.5434	0.811466	2.93552	0.185814		ERCC4	LUAD	1.17501	0.648956	2.12748	0.594423		ERCC5	LUAD	1.06379	0.654401	1.72929	0.803016		ERCC6	LUAD	0.920785	0.486327	1.74336	0.799962		ERCC8	LUAD	1.26615	0.710661	2.25582	0.423233
Age	LUSC	1.00556	0.985382	1.02614	0.592105		Age	LUSC	1.00696	0.986703	1.02764	0.503381		Age	LUSC	1.00635	0.986338	1.02676	0.537006		Age	LUSC	1.00651	0.986135	1.0273	0.534125		Age	LUSC	1.00796	0.987248	1.02911	0.454116		Age	LUSC	1.00683	0.986553	1.02753	0.511947		Age	LUSC	1.00631	0.985829	1.02721	0.548852
Gender	LUSC	1.36163	0.733789	2.52667	0.327761		Gender	LUSC	1.36519	0.736129	2.53181	0.323239		Gender	LUSC	1.38801	0.747508	2.57732	0.299108		Gender	LUSC	1.37304	0.740454	2.54606	0.314308		Gender	LUSC	1.42099	0.764127	2.64253	0.26698		Gender	LUSC	1.48457	0.794425	2.77428	0.215504		Gender	LUSC	1.37111	0.739801	2.54116	0.316047
Stage	LUSC	1.44024	1.03514	2.00388	0.0303924		Stage	LUSC	1.40861	1.01125	1.96211	0.0427548		Stage	LUSC	1.42372	1.02431	1.97888	0.0354687		Stage	LUSC	1.41815	1.01976	1.97217	0.0378686		Stage	LUSC	1.43281	1.02775	1.99753	0.0338885		Stage	LUSC	1.46109	1.04989	2.03335	0.0245337		Stage	LUSC	1.4059	1.01113	1.9548	0.0427849
ERCC1	LUSC	1.30083	0.744981	2.27142	0.355076		ERCC2	LUSC	1.44092	0.867449	2.39351	0.158312		ERCC3	LUSC	0.869765	0.437243	1.73014	0.690888		ERCC4	LUSC	1.0989	0.463108	2.60755	0.830617		ERCC5	LUSC	0.709197	0.398784	1.26123	0.242068		ERCC6	LUSC	0.512296	0.200098	1.31159	0.163178		ERCC8	LUSC	1.48048	0.665014	3.29589	0.336602
Age	MESO	0.819604	0.636433	1.05549	0.123201		Age	MESO	0.768795	0.584885	1.01053	0.0594494		Age	MESO	0.882522	0.718318	1.08426	0.234138		Age	MESO	0.837691	0.666099	1.05349	0.12992		Age	MESO	0.84353	0.686346	1.03671	0.105815		Age	MESO	0.898422	0.745638	1.08251	0.260034		Age	MESO	0.748665	0.549248	1.02049	0.0670045
Gender	MESO	0.428515	0.0533975	3.43883	0.425136		Gender	MESO	4.58563	0.145242	144.779	0.387252		Gender	MESO	0.403965	0.0498436	3.27399	0.395859		Gender	MESO	0.589074	0.0592309	5.85858	0.651606		Gender	MESO	0.161597	0.00751916	3.47296	0.244216		Gender	MESO	0.204755	0.0128044	3.27423	0.262142		Gender	MESO	2.85886	0.0606958	134.656	0.593044
Stage	MESO	18.6692	0.927947	375.604	0.0559872		Stage	MESO	215.935	1.12109	41591.7	0.0452258		Stage	MESO	17.4921	0.950713	321.835	0.0541108		Stage	MESO	23.8715	0.731533	778.979	0.0743968		Stage	MESO	13.0992	0.589068	291.287	0.104043		Stage	MESO	9.33088	0.54024	161.16	0.124446		Stage	MESO	126.565	0.923611	17343.6	0.0538166
ERCC1	MESO	3.01306	0.0513254	176.882	0.595548		ERCC2	MESO	36.4435	0.294477	4510.14	0.14356		ERCC3	MESO	1.93352	0.185033	20.2045	0.581829		ERCC4	MESO	0.511674	0.0245196	10.6776	0.66555		ERCC5	MESO	0.373429	0.0395732	3.52383	0.389719		ERCC6	MESO	7.13678	0.176499	288.577	0.297819		ERCC8	MESO	0.000790345	5.79263e-10	1078.35	0.32165
Age	OV	0.998372	0.981668	1.01536	0.849838		Age	OV	1.0005	0.984177	1.0171	0.95216		Age	OV	1.00001	0.983486	1.01681	0.999345		Age	OV	0.999712	0.983321	1.01638	0.972766		Age	OV	0.999991	0.983578	1.01668	0.999178		Age	OV	0.999174	0.982962	1.01565	0.921171		Age	OV	1.00009	0.98358	1.01688	0.991602
Gender	OV	NA	NA	NA	NA		Gender	OV	NA	NA	NA	NA		Gender	OV	NA	NA	NA	NA		Gender	OV	NA	NA	NA	NA		Gender	OV	NA	NA	NA	NA		Gender	OV	NA	NA	NA	NA		Gender	OV	NA	NA	NA	NA
Stage	OV	1.43144	0.770527	2.65925	0.256357		Stage	OV	1.42933	0.767664	2.66129	0.260045		Stage	OV	1.47499	0.794553	2.73812	0.218196		Stage	OV	1.42225	0.763119	2.65068	0.267476		Stage	OV	1.47182	0.79273	2.73266	0.220861		Stage	OV	1.40098	0.752968	2.60668	0.28718		Stage	OV	1.46533	0.78905	2.72122	0.226363
ERCC1	OV	1.35142	0.929087	1.96572	0.115202		ERCC2	OV	0.864032	0.636995	1.17199	0.347413		ERCC3	OV	0.846859	0.566735	1.26544	0.417286		ERCC4	OV	0.752967	0.425313	1.33304	0.330262		ERCC5	OV	0.795818	0.491325	1.28902	0.353317		ERCC6	OV	0.425265	0.200785	0.900714	0.0255454		ERCC8	OV	1.18787	0.660164	2.1374	0.565683
Age	PAAD	1.00913	0.962465	1.05805	0.706821		Age	PAAD	1.01229	0.965121	1.06177	0.615838		Age	PAAD	1.01601	0.967327	1.06713	0.526159		Age	PAAD	1.02014	0.969168	1.0738	0.445732		Age	PAAD	1.01322	0.965663	1.06313	0.592272		Age	PAAD	1.01562	0.964792	1.06913	0.554058		Age	PAAD	1.0126	0.963911	1.06374	0.618565
Gender	PAAD	0.467796	0.193133	1.13307	0.0923399		Gender	PAAD	0.45327	0.188743	1.08853	0.0766962		Gender	PAAD	0.402476	0.163011	0.993719	0.048424		Gender	PAAD	0.455129	0.18758	1.10429	0.0817524		Gender	PAAD	0.440394	0.180277	1.07582	0.0719266		Gender	PAAD	0.444115	0.181378	1.08744	0.0756524		Gender	PAAD	0.431098	0.177202	1.04878	0.0636001
Stage	PAAD	2.47523	0.69809	8.77645	0.160489		Stage	PAAD	2.26083	0.661486	7.72707	0.193292		Stage	PAAD	2.28478	0.75637	6.90169	0.142943		Stage	PAAD	2.79319	0.879057	8.87529	0.0816091		Stage	PAAD	2.8859	0.973164	8.55809	0.0560154		Stage	PAAD	2.43288	0.782879	7.56045	0.124331		Stage	PAAD	2.71155	0.938389	7.83523	0.065401
ERCC1	PAAD	0.312075	0.0829108	1.17465	0.0850798		ERCC2	PAAD	0.373674	0.11147	1.25264	0.110716		ERCC3	PAAD	0.470199	0.0848348	2.60609	0.387771		ERCC4	PAAD	2.55669	0.370913	17.6232	0.340569		ERCC5	PAAD	0.337129	0.09895	1.14862	0.0821356		ERCC6	PAAD	1.3976	0.167134	11.6869	0.757365		ERCC8	PAAD	2.86688	0.322966	25.4486	0.34444
Age	READ	0.959623	0.871408	1.05677	0.402193		Age	READ	0.94785	0.861458	1.04291	0.27203		Age	READ	0.94257	0.861973	1.0307	0.194679		Age	READ	0.943892	0.858175	1.03817	0.234527		Age	READ	0.944475	0.854349	1.04411	0.264247		Age	READ	0.956288	0.869929	1.05122	0.35467		Age	READ	0.929601	0.837626	1.03167	0.169652
Gender	READ	7.47778	0.747752	74.7804	0.0867978		Gender	READ	6.59887	0.707886	61.5143	0.0975906		Gender	READ	8.80597	0.754178	102.821	0.0827478		Gender	READ	7.34204	0.661643	81.4724	0.104462		Gender	READ	16.9598	1.11105	258.886	0.0417815		Gender	READ	5.70238	0.584501	55.6323	0.134156		Gender	READ	6.99721	0.739637	66.1959	0.0897143
Stage	READ	1.71089	0.430414	6.80073	0.44565		Stage	READ	1.3388	0.385201	4.65312	0.646199		Stage	READ	1.35661	0.401764	4.58079	0.623263		Stage	READ	1.41951	0.378394	5.32519	0.603541		Stage	READ	1.51268	0.338881	6.75223	0.587649		Stage	READ	1.4696	0.382688	5.64357	0.574936		Stage	READ	1.41418	0.385474	5.18816	0.601289
ERCC1	READ	4.27617	0.235681	77.5862	0.325798		ERCC2	READ	1.16729	0.0827929	16.4574	0.908784		ERCC3	READ	0.214848	0.00628137	7.34869	0.393504		ERCC4	READ	0.552263	0.00641214	47.5651	0.793968		ERCC5	READ	10.4684	0.911491	120.228	0.0593551		ERCC6	READ	36.5365	0.0366047	36468.4	0.307142		ERCC8	READ	0.161491	0.00486536	5.36022	0.307558
Age	STAD	1.00837	0.982866	1.03454	0.523552		Age	STAD	1.00861	0.983318	1.03456	0.508108		Age	STAD	1.00924	0.983458	1.0357	0.485961		Age	STAD	1.01145	0.98611	1.03745	0.379085		Age	STAD	1.00935	0.98389	1.03546	0.4753		Age	STAD	1.01081	0.984822	1.03748	0.418475		Age	STAD	1.00865	0.983223	1.03473	0.508566
Gender	STAD	1.80369	0.862394	3.77241	0.117178		Gender	STAD	1.80614	0.863295	3.77873	0.116492		Gender	STAD	1.81081	0.865579	3.78824	0.114875		Gender	STAD	1.89232	0.903534	3.96318	0.0908346		Gender	STAD	1.82132	0.870792	3.80941	0.111275		Gender	STAD	1.96432	0.93534	4.12529	0.0745226		Gender	STAD	1.8177	0.859614	3.84364	0.117809
Stage	STAD	1.11832	0.728114	1.71765	0.609517		Stage	STAD	1.0938	0.715939	1.67108	0.678427		Stage	STAD	1.09223	0.714848	1.66882	0.683359		Stage	STAD	1.03336	0.675165	1.58159	0.87988		Stage	STAD	1.10188	0.720965	1.68404	0.653959		Stage	STAD	1.07771	0.702592	1.65311	0.731704		Stage	STAD	1.09569	0.714587	1.68006	0.67518
ERCC1	STAD	1.43467	0.63433	3.2448	0.386049		ERCC2	STAD	1.06518	0.482264	2.35267	0.87589		ERCC3	STAD	0.89641	0.308778	2.60236	0.840614		ERCC4	STAD	3.04889	1.00109	9.28564	0.0497764		ERCC5	STAD	0.838152	0.409951	1.71361	0.62848		ERCC6	STAD	0.323647	0.0840749	1.24588	0.100942		ERCC8	STAD	0.950722	0.270722	3.33874	0.937153
Age	TGCT	1.02265	0.969208	1.07904	0.413398		Age	TGCT	1.01711	0.968257	1.06843	0.499349		Age	TGCT	1.01883	0.962315	1.07867	0.52168		Age	TGCT	1.02017	0.969757	1.0732	0.439988		Age	TGCT	1.02136	0.971888	1.07336	0.404067		Age	TGCT	1.02586	0.975667	1.07864	0.318502		Age	TGCT	1.02102	0.971662	1.07289	0.410563
Gender	TGCT	NA	NA	NA	NA		Gender	TGCT	NA	NA	NA	NA		Gender	TGCT	NA	NA	NA	NA		Gender	TGCT	NA	NA	NA	NA		Gender	TGCT	NA	NA	NA	NA		Gender	TGCT	NA	NA	NA	NA		Gender	TGCT	NA	NA	NA	NA
Stage	TGCT	0.432201	0.112611	1.65878	0.221533		Stage	TGCT	0.417387	0.105459	1.65194	0.213195		Stage	TGCT	0.227808	0.0468991	1.10656	0.0665951		Stage	TGCT	0.398066	0.0991919	1.59747	0.193856		Stage	TGCT	0.391564	0.0979352	1.56555	0.184829		Stage	TGCT	0.275519	0.0628678	1.20747	0.0872843		Stage	TGCT	0.392328	0.0993132	1.54986	0.181922
ERCC1	TGCT	2.375	0.729148	7.73591	0.151093		ERCC2	TGCT	2.03939	0.388998	10.6918	0.399208		ERCC3	TGCT	0.177556	0.0500538	0.629846	0.00746092		ERCC4	TGCT	0.708729	0.0668445	7.5144	0.775038		ERCC5	TGCT	0.967961	0.329843	2.84059	0.952726		ERCC6	TGCT	0.235586	0.0344119	1.61283	0.140763		ERCC8	TGCT	1.22638	0.125633	11.9715	0.860654
Age	THCA	0.972202	0.938347	1.00728	0.119		Age	THCA	0.972383	0.938351	1.00765	0.123379		Age	THCA	0.973164	0.939889	1.00762	0.125408		Age	THCA	0.972158	0.938666	1.00685	0.114434		Age	THCA	0.972326	0.938834	1.00701	0.116611		Age	THCA	0.973427	0.939075	1.00904	0.14176		Age	THCA	0.970385	0.936244	1.00577	0.0999523
Gender	THCA	1.22387	0.517044	2.89695	0.64586		Gender	THCA	1.21954	0.514645	2.88993	0.652069		Gender	THCA	1.24677	0.526223	2.95395	0.616268		Gender	THCA	1.23351	0.518566	2.93413	0.635026		Gender	THCA	1.20108	0.505233	2.85532	0.678362		Gender	THCA	1.24622	0.526614	2.94916	0.616488		Gender	THCA	1.21736	0.514401	2.88096	0.65451
Stage	THCA	1.81345	1.00954	3.25753	0.0463989		Stage	THCA	1.79533	1.00145	3.21854	0.0494335		Stage	THCA	1.80832	1.01243	3.22988	0.0453159		Stage	THCA	1.8034	1.00482	3.23665	0.0481468		Stage	THCA	1.79314	1.0029	3.20605	0.0488672		Stage	THCA	1.77427	0.983057	3.2023	0.0570088		Stage	THCA	1.83655	1.01645	3.31835	0.0440088
ERCC1	THCA	0.660021	0.190836	2.28273	0.511652		ERCC2	THCA	0.972754	0.291139	3.25016	0.964202		ERCC3	THCA	2.65101	0.379507	18.5184	0.32559		ERCC4	THCA	1.18761	0.255205	5.52664	0.826515		ERCC5	THCA	1.21721	0.399756	3.70624	0.729348		ERCC6	THCA	4.08924	0.772131	21.6568	0.0977405		ERCC8	THCA	1.65467	0.2618	10.4581	0.592418
Age	UCEC	1.01451	0.990512	1.03908	0.238273		Age	UCEC	1.01494	0.991002	1.03945	0.223373		Age	UCEC	1.01236	0.988405	1.03691	0.314613		Age	UCEC	1.01479	0.99081	1.03934	0.22891		Age	UCEC	1.01467	0.990588	1.03933	0.234766		Age	UCEC	1.01521	0.991225	1.03978	0.21592		Age	UCEC	1.0151	0.991105	1.03967	0.219481
Gender	UCEC	NA	NA	NA	NA		Gender	UCEC	NA	NA	NA	NA		Gender	UCEC	NA	NA	NA	NA		Gender	UCEC	NA	NA	NA	NA		Gender	UCEC	NA	NA	NA	NA		Gender	UCEC	NA	NA	NA	NA		Gender	UCEC	NA	NA	NA	NA
Stage	UCEC	1.60582	1.20755	2.13544	0.00112707		Stage	UCEC	1.5828	1.19368	2.09876	0.00142393		Stage	UCEC	1.53607	1.15457	2.04363	0.00321234		Stage	UCEC	1.5844	1.19429	2.10193	0.00141708		Stage	UCEC	1.57098	1.18357	2.08521	0.0017689		Stage	UCEC	1.58662	1.19523	2.10616	0.00140336		Stage	UCEC	1.57781	1.18911	2.09356	0.00157632
ERCC1	UCEC	1.2572	0.723732	2.18389	0.416577		ERCC2	UCEC	1.26642	0.764199	2.09868	0.35942		ERCC3	UCEC	1.65999	0.81707	3.37248	0.161111		ERCC4	UCEC	0.859409	0.393888	1.87511	0.703482		ERCC5	UCEC	0.853143	0.517202	1.40729	0.533955		ERCC6	UCEC	0.769575	0.271178	2.18398	0.622611		ERCC8	UCEC	1.44726	0.688284	3.04316	0.329628
Age	UCS	0.987347	0.896113	1.08787	0.796859		Age	UCS	0.997617	0.898209	1.10803	0.964464		Age	UCS	0.985334	0.889089	1.092	0.778141		Age	UCS	0.988352	0.896729	1.08934	0.813402		Age	UCS	1.00207	0.903313	1.11162	0.968836		Age	UCS	0.992187	0.902265	1.09107	0.87144		Age	UCS	0.994671	0.902221	1.09659	0.914501
Gender	UCS	NA	NA	NA	NA		Gender	UCS	NA	NA	NA	NA		Gender	UCS	NA	NA	NA	NA		Gender	UCS	NA	NA	NA	NA		Gender	UCS	NA	NA	NA	NA		Gender	UCS	NA	NA	NA	NA		Gender	UCS	NA	NA	NA	NA
Stage	UCS	1.2006	0.264606	5.44751	0.812707		Stage	UCS	1.26366	0.30378	5.25657	0.747634		Stage	UCS	1.39223	0.305859	6.33722	0.668693		Stage	UCS	1.30059	0.309538	5.46473	0.719712		Stage	UCS	1.56897	0.333603	7.37901	0.568539		Stage	UCS	1.236	0.290852	5.25248	0.774092		Stage	UCS	1.71699	0.316317	9.31993	0.531093
ERCC1	UCS	1.32903	0.323098	5.46686	0.693424		ERCC2	UCS	0.546727	0.0792398	3.77222	0.540065		ERCC3	UCS	0.708687	0.0525723	9.55328	0.795286		ERCC4	UCS	1.12703	0.212648	5.97325	0.888231		ERCC5	UCS	1.68922	0.432751	6.59378	0.450539		ERCC6	UCS	2.7019	0.291427	25.05	0.381681		ERCC8	UCS	2.30061	0.129292	40.9367	0.570554

## Sheet: Table3, MultiCox_DSS
Table 3. Multivariate Cox-regression analysis of each ERCC genes and common clinical characteristics for DSS acorss different tumor types.
Covariates	ERCC1						Covariates	ERCC2						Covariates	ERCC3						Covariates	ERCC4						Covariates	ERCC5						Covariates	ERCC6						Covariates	ERCC8
	CancerType	HR (OS)	HR.95L	HR.95H	pvalue			CancerType	HR (OS)	HR.95L	HR.95H	pvalue			CancerType	HR (OS)	HR.95L	HR.95H	pvalue			CancerType	HR (OS)	HR.95L	HR.95H	pvalue			CancerType	HR (OS)	HR.95L	HR.95H	pvalue			CancerType	HR (OS)	HR.95L	HR.95H	pvalue			CancerType	HR (OS)	HR.95L	HR.95H	pvalue
Age	ACC	1.01994	0.990403	1.05036	0.187914		Age	ACC	1.01643	0.987052	1.04668	0.276182		Age	ACC	1.02081	0.993309	1.04908	0.139356		Age	ACC	1.01357	0.985172	1.04279	0.352553		Age	ACC	1.0146	0.985607	1.04444	0.327196		Age	ACC	1.01347	0.984238	1.04356	0.370315		Age	ACC	1.01342	0.984257	1.04345	0.370834
Gender	ACC	0.984953	0.418518	2.31802	0.972304		Gender	ACC	0.934498	0.404724	2.15773	0.873925		Gender	ACC	1.31927	0.55536	3.13397	0.530223		Gender	ACC	1.04848	0.447892	2.45443	0.913122		Gender	ACC	0.936227	0.406032	2.15875	0.877137		Gender	ACC	0.994291	0.421223	2.34701	0.989576		Gender	ACC	0.930335	0.400494	2.16114	0.866647
Stage	ACC	2.50733	1.53438	4.09723	0.000243848		Stage	ACC	2.66374	1.65682	4.28262	5.25402e-05		Stage	ACC	2.71026	1.68253	4.36577	4.15018e-05		Stage	ACC	2.99425	1.88579	4.75427	3.3344e-06		Stage	ACC	2.766	1.74311	4.38915	1.56965e-05		Stage	ACC	2.7111	1.69565	4.33466	3.10811e-05		Stage	ACC	2.76171	1.73444	4.39739	1.86653e-05
ERCC1	ACC	2.58829	0.992776	6.74802	0.0517588		ERCC2	ACC	1.51689	0.73053	3.14969	0.263697		ERCC3	ACC	6.54003	1.87824	22.7724	0.00317562		ERCC4	ACC	0.422291	0.195851	0.910538	0.0278754		ERCC5	ACC	1.66742	0.717859	3.87301	0.234419		ERCC6	ACC	1.91764	0.301343	12.2032	0.490463		ERCC8	ACC	1.5279	0.373621	6.24824	0.55526
Age	BLCA	1.01442	0.996515	1.03265	0.115101		Age	BLCA	1.01461	0.996674	1.03286	0.110986		Age	BLCA	1.01403	0.995958	1.03243	0.128886		Age	BLCA	1.01829	1.0002	1.03672	0.0475413		Age	BLCA	1.0136	0.995599	1.03194	0.139514		Age	BLCA	1.01534	0.997046	1.03398	0.100773		Age	BLCA	1.0155	0.997675	1.03364	0.0886966
Gender	BLCA	0.846081	0.567943	1.26043	0.411155		Gender	BLCA	0.846796	0.568532	1.26125	0.413298		Gender	BLCA	0.851258	0.570119	1.27104	0.431069		Gender	BLCA	0.827032	0.555284	1.23177	0.350112		Gender	BLCA	0.849647	0.570568	1.26523	0.422558		Gender	BLCA	0.837011	0.561249	1.24827	0.382939		Gender	BLCA	0.83965	0.564131	1.24973	0.389065
Stage	BLCA	2.00807	1.57632	2.55809	1.65689e-08		Stage	BLCA	2.00412	1.57428	2.55132	1.65865e-08		Stage	BLCA	2.00475	1.57471	2.55223	1.64281e-08		Stage	BLCA	2.03447	1.59401	2.59664	1.16045e-08		Stage	BLCA	1.97527	1.55006	2.51713	3.71995e-08		Stage	BLCA	1.9966	1.56854	2.54148	1.95075e-08		Stage	BLCA	2.05658	1.61137	2.62479	6.91982e-09
ERCC1	BLCA	0.959365	0.66153	1.39129	0.826857		ERCC2	BLCA	0.935972	0.653945	1.33963	0.717581		ERCC3	BLCA	0.918286	0.568646	1.48291	0.727368		ERCC4	BLCA	1.9978	1.17784	3.38859	0.0102546		ERCC5	BLCA	0.552023	0.364326	0.83642	0.00507125		ERCC6	BLCA	1.12366	0.702836	1.79646	0.62625		ERCC8	BLCA	2.14919	1.11211	4.1534	0.0228423
Age	BRCA	1.01336	0.995936	1.0311	0.133647		Age	BRCA	1.01097	0.99355	1.0287	0.218551		Age	BRCA	1.0113	0.993952	1.02895	0.203091		Age	BRCA	1.01194	0.99471	1.02946	0.175569		Age	BRCA	1.01012	0.992799	1.02774	0.253938		Age	BRCA	1.01174	0.994327	1.02945	0.187668		Age	BRCA	1.01116	0.993842	1.02877	0.208028
Gender	BRCA	0.931453	0.127737	6.79211	0.944153		Gender	BRCA	0.986278	0.135339	7.18745	0.989121		Gender	BRCA	0.971884	0.13348	7.07642	0.977539		Gender	BRCA	0.892938	0.122159	6.52707	0.911162		Gender	BRCA	0.889961	0.121356	6.52651	0.908701		Gender	BRCA	1.00488	0.137838	7.32591	0.996167		Gender	BRCA	0.965498	0.132596	7.03025	0.972348
Stage	BRCA	3.0831	2.30785	4.11878	2.54386e-14		Stage	BRCA	3.04219	2.28036	4.05855	3.87622e-14		Stage	BRCA	3.0391	2.28285	4.04587	2.65833e-14		Stage	BRCA	3.06892	2.30334	4.08897	1.8802e-14		Stage	BRCA	3.065	2.29771	4.08852	2.55926e-14		Stage	BRCA	3.03926	2.28123	4.04916	3.09971e-14		Stage	BRCA	3.11841	2.32898	4.17543	2.22844e-14
ERCC1	BRCA	0.591337	0.35916	0.973603	0.0389117		ERCC2	BRCA	1.05296	0.611506	1.81311	0.852346		ERCC3	BRCA	0.845532	0.428081	1.67006	0.628984		ERCC4	BRCA	0.581487	0.342947	0.985944	0.0441661		ERCC5	BRCA	0.727904	0.414184	1.27925	0.269625		ERCC6	BRCA	1.28426	0.678378	2.43129	0.44231		ERCC8	BRCA	1.54143	0.694968	3.41887	0.287036
Age	CESC	1.00798	0.98729	1.02909	0.452723		Age	CESC	1.00913	0.988185	1.03051	0.395827		Age	CESC	1.00901	0.988114	1.03035	0.40082		Age	CESC	1.0089	0.987967	1.03027	0.407566		Age	CESC	1.00853	0.987508	1.03	0.429345		Age	CESC	1.00912	0.988128	1.03057	0.397153		Age	CESC	1.0077	0.986733	1.0291	0.474782
Gender	CESC	NA	NA	NA	NA		Gender	CESC	NA	NA	NA	NA		Gender	CESC	NA	NA	NA	NA		Gender	CESC	NA	NA	NA	NA		Gender	CESC	NA	NA	NA	NA		Gender	CESC	NA	NA	NA	NA		Gender	CESC	NA	NA	NA	NA
Stage	CESC	1.61384	1.25973	2.06749	0.000152595		Stage	CESC	1.58563	1.23723	2.03214	0.000270943		Stage	CESC	1.57938	1.23119	2.02602	0.000322195		Stage	CESC	1.5958	1.24411	2.0469	0.00023366		Stage	CESC	1.5642	1.21501	2.01374	0.000518579		Stage	CESC	1.5966	1.244	2.04913	0.000238019		Stage	CESC	1.62674	1.26687	2.08885	0.000136633
ERCC1	CESC	0.643361	0.370144	1.11825	0.117884		ERCC2	CESC	1.07005	0.653172	1.753	0.788059		ERCC3	CESC	0.875787	0.447687	1.71326	0.698462		ERCC4	CESC	0.854312	0.373437	1.95441	0.709205		ERCC5	CESC	0.839603	0.453504	1.55441	0.577991		ERCC6	CESC	0.843061	0.359321	1.97804	0.694807		ERCC8	CESC	1.70583	0.679084	4.28496	0.255777
Age	CHOL	0.996663	0.954698	1.04047	0.878964		Age	CHOL	1.00277	0.962066	1.04519	0.895985		Age	CHOL	1.00125	0.959944	1.04434	0.953506		Age	CHOL	1.00389	0.963413	1.04606	0.853394		Age	CHOL	1.00521	0.964874	1.04722	0.80375		Age	CHOL	1.00307	0.961861	1.04605	0.885972		Age	CHOL	1.00188	0.960949	1.04455	0.929709
Gender	CHOL	1.55531	0.536765	4.50662	0.415818		Gender	CHOL	1.47129	0.490783	4.4107	0.490611		Gender	CHOL	1.43434	0.504549	4.07755	0.498624		Gender	CHOL	1.43961	0.503837	4.11339	0.496358		Gender	CHOL	1.38115	0.482599	3.9527	0.547233		Gender	CHOL	1.44942	0.511417	4.10786	0.484974		Gender	CHOL	1.38009	0.483239	3.94143	0.547385
Stage	CHOL	1.5029	0.468017	4.82611	0.493708		Stage	CHOL	1.42629	0.436846	4.65679	0.556427		Stage	CHOL	1.50745	0.460005	4.93994	0.497952		Stage	CHOL	1.41768	0.423372	4.74719	0.571367		Stage	CHOL	1.56931	0.460439	5.34863	0.471347		Stage	CHOL	1.44692	0.449754	4.65494	0.535473		Stage	CHOL	1.25866	0.345652	4.58333	0.727175
ERCC1	CHOL	0.575283	0.14611	2.26508	0.429123		ERCC2	CHOL	0.898053	0.272224	2.96263	0.859851		ERCC3	CHOL	1.52662	0.169354	13.7615	0.706099		ERCC4	CHOL	0.878114	0.156316	4.93285	0.882654		ERCC5	CHOL	0.786045	0.228601	2.70281	0.702424		ERCC6	CHOL	0.60943	0.0526451	7.05487	0.691848		ERCC8	CHOL	0.50486	0.031018	8.21727	0.631094
Age	COAD	1.01979	0.99901	1.04101	0.062089		Age	COAD	1.02113	1.0005	1.04219	0.0446456		Age	COAD	1.02101	1.00019	1.04226	0.0479001		Age	COAD	1.01972	0.999028	1.04084	0.0619057		Age	COAD	1.01895	0.998468	1.03985	0.0699972		Age	COAD	1.01962	0.998918	1.04075	0.0633738		Age	COAD	1.01973	0.999221	1.04067	0.0594527
Gender	COAD	0.901707	0.540671	1.50383	0.691753		Gender	COAD	0.935473	0.560008	1.56267	0.798881		Gender	COAD	0.836807	0.498081	1.40589	0.500926		Gender	COAD	0.926525	0.556164	1.54352	0.769475		Gender	COAD	0.942797	0.565717	1.57122	0.821173		Gender	COAD	0.912513	0.547442	1.52104	0.725444		Gender	COAD	0.944453	0.563735	1.58229	0.828158
Stage	COAD	3.43092	2.48042	4.74566	9.43896e-14		Stage	COAD	3.4222	2.47859	4.72504	7.73234e-14		Stage	COAD	3.42326	2.47267	4.7393	1.22048e-13		Stage	COAD	3.42071	2.47168	4.73414	1.18994e-13		Stage	COAD	3.61483	2.6079	5.01056	1.21911e-14		Stage	COAD	3.42766	2.47517	4.7467	1.20694e-13		Stage	COAD	3.43593	2.4826	4.75534	9.76729e-14
ERCC1	COAD	1.33486	0.589716	3.02153	0.48835		ERCC2	COAD	1.87646	1.03559	3.4001	0.0379611		ERCC3	COAD	3.22314	1.13389	9.16194	0.028113		ERCC4	COAD	0.58704	0.205837	1.67422	0.319165		ERCC5	COAD	0.621347	0.393154	0.981985	0.0415687		ERCC6	COAD	0.959892	0.339907	2.71072	0.9384		ERCC8	COAD	0.723782	0.355656	1.47294	0.372545
Age	DLBC	0.925191	0.831327	1.02965	0.154282		Age	DLBC	0.908932	0.810407	1.01943	0.102858		Age	DLBC	0.921742	0.827806	1.02634	0.137294		Age	DLBC	0.903454	0.79316	1.02909	0.126418		Age	DLBC	0.927443	0.828712	1.03794	0.189654		Age	DLBC	0.875755	0.753641	1.01766	0.0833578		Age	DLBC	0.929358	0.832602	1.03736	0.191518
Gender	DLBC	0.59313	0.0482577	7.2901	0.683228		Gender	DLBC	0.519139	0.0354852	7.59487	0.632009		Gender	DLBC	0.591724	0.0411293	8.51308	0.699712		Gender	DLBC	1.22848	0.068614	21.9948	0.888823		Gender	DLBC	0.64909	0.0523871	8.0424	0.736457		Gender	DLBC	1.97406	0.104376	37.3351	0.650254		Gender	DLBC	0.614328	0.0490807	7.68936	0.705514
Stage	DLBC	7.45606	0.540763	102.804	0.133425		Stage	DLBC	18.1845	0.691862	477.953	0.0820171		Stage	DLBC	10.4819	0.588903	186.568	0.109706		Stage	DLBC	19.8937	0.505503	782.905	0.110513		Stage	DLBC	8.33479	0.330468	210.213	0.197883		Stage	DLBC	38.8455	0.805676	1872.93	0.0642137		Stage	DLBC	8.05391	0.40159	161.522	0.172687
ERCC1	DLBC	2.26373	0.408449	12.5461	0.349721		ERCC2	DLBC	2.81614	0.168686	47.0145	0.470995		ERCC3	DLBC	0.626858	0.0492977	7.97097	0.718862		ERCC4	DLBC	2.78636	0.24898	31.1825	0.405627		ERCC5	DLBC	1.72978	0.0786652	38.0365	0.728195		ERCC6	DLBC	2294.79	0.0227166	2.31816e+08	0.188097		ERCC8	DLBC	0.340638	0.00301003	38.5491	0.65534
Age	ESCA	0.997282	0.970547	1.02475	0.844387		Age	ESCA	0.996836	0.970082	1.02433	0.819431		Age	ESCA	0.997899	0.971156	1.02538	0.879381		Age	ESCA	0.997072	0.970444	1.02443	0.831883		Age	ESCA	0.996955	0.970298	1.02435	0.825472		Age	ESCA	0.997244	0.970269	1.02497	0.843653		Age	ESCA	1.00023	0.973288	1.02792	0.98673
Gender	ESCA	5.3475	0.702795	40.6886	0.105377		Gender	ESCA	5.29733	0.700489	40.0601	0.106287		Gender	ESCA	5.49865	0.723748	41.7757	0.0994615		Gender	ESCA	5.37515	0.710299	40.6761	0.103378		Gender	ESCA	5.27667	0.694351	40.0997	0.107958		Gender	ESCA	5.33864	0.703396	40.5192	0.10529		Gender	ESCA	6.0948	0.795348	46.7048	0.081932
Stage	ESCA	2.51733	1.71979	3.68471	2.04177e-06		Stage	ESCA	2.5234	1.72424	3.69296	1.89995e-06		Stage	ESCA	2.69474	1.81924	3.99158	7.60452e-07		Stage	ESCA	2.57348	1.74523	3.79481	1.83912e-06		Stage	ESCA	2.52623	1.72187	3.70634	2.15291e-06		Stage	ESCA	2.5166	1.72043	3.68123	1.97491e-06		Stage	ESCA	2.75291	1.83822	4.12277	8.9027e-07
ERCC1	ESCA	1.00623	0.541548	1.86963	0.984329		ERCC2	ESCA	1.15827	0.534346	2.51073	0.709717		ERCC3	ESCA	1.98254	0.802909	4.89527	0.137815		ERCC4	ESCA	1.3627	0.520051	3.57073	0.528917		ERCC5	ESCA	1.05992	0.549139	2.0458	0.862306		ERCC6	ESCA	0.998417	0.411462	2.42267	0.997204		ERCC8	ESCA	2.91288	0.921522	9.20747	0.0686406
Age	HNSC	1.01141	0.994264	1.02885	0.193408		Age	HNSC	1.01066	0.993612	1.028	0.221823		Age	HNSC	1.01069	0.993635	1.02803	0.220778		Age	HNSC	1.01017	0.993116	1.02751	0.244165		Age	HNSC	1.01071	0.993672	1.02805	0.219332		Age	HNSC	1.01173	0.994733	1.02903	0.17726		Age	HNSC	1.0105	0.993486	1.02781	0.227927
Gender	HNSC	0.930951	0.618941	1.40025	0.73119		Gender	HNSC	0.923443	0.611972	1.39344	0.704375		Gender	HNSC	0.926676	0.612205	1.40268	0.718809		Gender	HNSC	0.951038	0.631732	1.43174	0.809931		Gender	HNSC	0.928709	0.617251	1.39733	0.72271		Gender	HNSC	0.93258	0.619634	1.40358	0.737902		Gender	HNSC	0.938556	0.622551	1.41496	0.762074
Stage	HNSC	1.49881	1.19161	1.88521	0.000544179		Stage	HNSC	1.48552	1.1799	1.8703	0.000758034		Stage	HNSC	1.48859	1.18226	1.87429	0.000713719		Stage	HNSC	1.48342	1.17927	1.86601	0.000755922		Stage	HNSC	1.48977	1.18472	1.87337	0.000649661		Stage	HNSC	1.47984	1.17812	1.85884	0.000754454		Stage	HNSC	1.48937	1.18475	1.87231	0.000644699
ERCC1	HNSC	0.884358	0.609874	1.28238	0.516877		ERCC2	HNSC	1.04938	0.694039	1.58664	0.819263		ERCC3	HNSC	1.0153	0.654694	1.57451	0.945938		ERCC4	HNSC	0.722853	0.434481	1.20262	0.211451		ERCC5	HNSC	1.00874	0.635961	1.60004	0.970495		ERCC6	HNSC	1.57552	0.874516	2.83843	0.130145		ERCC8	HNSC	0.874393	0.489284	1.56262	0.650461
Age	KICH	1.08021	0.992853	1.17526	0.0729305		Age	KICH	1.06041	0.982659	1.14432	0.131112		Age	KICH	1.05331	0.974667	1.13829	0.189577		Age	KICH	1.07126	0.993993	1.15453	0.0715099		Age	KICH	1.0581	0.980185	1.14222	0.147855		Age	KICH	1.06958	0.990693	1.15475	0.0852942		Age	KICH	1.05304	0.967051	1.14668	0.234391
Gender	KICH	0.506619	0.0552621	4.64446	0.547495		Gender	KICH	0.456642	0.0502008	4.15375	0.486527		Gender	KICH	0.40093	0.0421616	3.81259	0.426411		Gender	KICH	0.44064	0.0519364	3.73849	0.452527		Gender	KICH	0.354925	0.0379868	3.3162	0.363607		Gender	KICH	0.378065	0.0399923	3.57402	0.396064		Gender	KICH	0.6209	0.0615652	6.26191	0.68608
Stage	KICH	15.6976	1.79148	137.549	0.0129021		Stage	KICH	18.6052	1.69749	203.921	0.0167055		Stage	KICH	12.9374	1.60705	104.152	0.0161389		Stage	KICH	15.6992	1.80172	136.794	0.0126676		Stage	KICH	15.3803	1.75378	134.882	0.013623		Stage	KICH	12.3766	1.53412	99.8496	0.0181911		Stage	KICH	9.46839	1.34916	66.4493	0.0237464
ERCC1	KICH	6.38931	0.730247	55.9034	0.0937601		ERCC2	KICH	3.74793	0.268007	52.4126	0.326277		ERCC3	KICH	9.7569	0.518745	183.514	0.128119		ERCC4	KICH	43.6292	1.1976	1589.43	0.039565		ERCC5	KICH	4.40282	0.206709	93.7784	0.342213		ERCC6	KICH	0.59703	0.000463413	769.173	0.887736		ERCC8	KICH	99.7645	1.07492	9259.24	0.0464568
Age	KIRC	1.01339	0.994593	1.03254	0.163805		Age	KIRC	1.01363	0.994579	1.03306	0.161948		Age	KIRC	1.01405	0.995073	1.0334	0.147715		Age	KIRC	1.01135	0.992885	1.03016	0.22992		Age	KIRC	1.01353	0.99453	1.0329	0.163915		Age	KIRC	1.0131	0.993976	1.03259	0.18073		Age	KIRC	1.01496	0.995736	1.03455	0.128027
Gender	KIRC	1.01365	0.662684	1.55048	0.950164		Gender	KIRC	1.05299	0.69003	1.60686	0.810773		Gender	KIRC	1.09392	0.710948	1.6832	0.683053		Gender	KIRC	1.06475	0.697232	1.62598	0.771482		Gender	KIRC	1.03468	0.675064	1.58588	0.875653		Gender	KIRC	1.04351	0.683093	1.59408	0.843835		Gender	KIRC	1.16038	0.751767	1.79109	0.501817
Stage	KIRC	3.04562	2.46484	3.76323	5.90329e-25		Stage	KIRC	3.11986	2.52528	3.85443	5.24102e-26		Stage	KIRC	3.12638	2.52997	3.8634	4.83023e-26		Stage	KIRC	3.05977	2.47079	3.78916	1.15879e-24		Stage	KIRC	3.14276	2.53971	3.88899	5.99682e-26		Stage	KIRC	3.10699	2.5125	3.84214	1.28715e-25		Stage	KIRC	3.07501	2.4847	3.80556	5.21943e-25
ERCC1	KIRC	2.22979	1.16456	4.26937	0.0155354		ERCC2	KIRC	1.05208	0.55984	1.97714	0.874662		ERCC3	KIRC	1.29059	0.739031	2.25378	0.369822		ERCC4	KIRC	0.302685	0.154881	0.591537	0.00047269		ERCC5	KIRC	0.903724	0.611514	1.33556	0.611465		ERCC6	KIRC	0.813554	0.340985	1.94106	0.641873		ERCC8	KIRC	0.4762	0.221846	1.02218	0.0569514
Age	KIRP	0.991902	0.967093	1.01735	0.52921		Age	KIRP	0.998355	0.974814	1.02246	0.892429		Age	KIRP	0.993839	0.967363	1.02104	0.653704		Age	KIRP	0.994879	0.969401	1.02103	0.69807		Age	KIRP	0.993085	0.96832	1.01848	0.590222		Age	KIRP	1.00205	0.973562	1.03137	0.889242		Age	KIRP	0.993336	0.970106	1.01712	0.579727
Gender	KIRP	0.751671	0.314319	1.79757	0.521073		Gender	KIRP	0.812919	0.35041	1.8859	0.629521		Gender	KIRP	0.579617	0.24615	1.36484	0.211978		Gender	KIRP	0.676263	0.291223	1.57038	0.362811		Gender	KIRP	0.746094	0.324355	1.7162	0.490723		Gender	KIRP	0.788541	0.343254	1.81148	0.575585		Gender	KIRP	0.88847	0.352623	2.23859	0.801961
Stage	KIRP	5.43582	3.31671	8.90887	1.86045e-11		Stage	KIRP	5.80487	3.4315	9.81975	5.49174e-11		Stage	KIRP	6.60183	3.74437	11.6399	6.89273e-11		Stage	KIRP	5.61236	3.40688	9.24559	1.26192e-11		Stage	KIRP	5.51431	3.36523	9.03583	1.23546e-11		Stage	KIRP	5.54555	3.362	9.14728	1.96428e-11		Stage	KIRP	5.46015	3.32702	8.96092	1.87036e-11
ERCC1	KIRP	1.13377	0.282113	4.55644	0.859586		ERCC2	KIRP	0.353083	0.144501	0.862745	0.0223806		ERCC3	KIRP	4.49877	1.66431	12.1606	0.00303648		ERCC4	KIRP	1.58059	0.48932	5.10558	0.444131		ERCC5	KIRP	0.901341	0.42804	1.89799	0.784553		ERCC6	KIRP	3.10591	0.619271	15.5775	0.168359		ERCC8	KIRP	0.458811	0.08974	2.34575	0.349353
Age	LIHC	0.995285	0.977209	1.0137	0.613316		Age	LIHC	0.994458	0.976646	1.0126	0.546749		Age	LIHC	0.996947	0.978623	1.01561	0.746676		Age	LIHC	0.996118	0.978349	1.01421	0.671861		Age	LIHC	0.998252	0.98018	1.01666	0.851103		Age	LIHC	0.996531	0.978422	1.01498	0.710357		Age	LIHC	0.996413	0.978801	1.01434	0.692897
Gender	LIHC	0.896377	0.537265	1.49552	0.675307		Gender	LIHC	0.775962	0.461491	1.30472	0.338711		Gender	LIHC	1.01144	0.589986	1.73397	0.967002		Gender	LIHC	0.861472	0.517256	1.43475	0.566692		Gender	LIHC	0.952611	0.564572	1.60735	0.855669		Gender	LIHC	0.881421	0.517917	1.50005	0.641748		Gender	LIHC	0.980967	0.578265	1.66411	0.943187
Stage	LIHC	2.10479	1.57553	2.81184	4.74564e-07		Stage	LIHC	2.10306	1.57309	2.81158	5.21765e-07		Stage	LIHC	2.10191	1.5728	2.80902	5.14898e-07		Stage	LIHC	2.1341	1.59759	2.85078	2.8789e-07		Stage	LIHC	2.1789	1.62911	2.91423	1.52595e-07		Stage	LIHC	2.12122	1.5898	2.83027	3.20735e-07		Stage	LIHC	2.10353	1.56931	2.81961	6.53834e-07
ERCC1	LIHC	1.34519	0.932126	1.94131	0.113099		ERCC2	LIHC	1.67427	1.11753	2.50837	0.0124652		ERCC3	LIHC	1.98721	1.13714	3.47272	0.0158992		ERCC4	LIHC	0.806021	0.335007	1.93927	0.630225		ERCC5	LIHC	1.78661	0.998837	3.19569	0.0504602		ERCC6	LIHC	1.25828	0.349919	4.52469	0.724951		ERCC8	LIHC	3.20498	1.16275	8.83417	0.0243578
Age	LUAD	1.00196	0.99011	1.01395	0.747167		Age	LUAD	1.00171	0.990016	1.01353	0.776025		Age	LUAD	1.0025	0.990954	1.01418	0.672846		Age	LUAD	1.002	0.990567	1.01357	0.732544		Age	LUAD	1.00197	0.990575	1.01349	0.736014		Age	LUAD	1.00203	0.990579	1.01362	0.729052		Age	LUAD	1.00232	0.990853	1.01391	0.693321
Gender	LUAD	0.851459	0.581036	1.24774	0.409513		Gender	LUAD	0.840528	0.57464	1.22944	0.370592		Gender	LUAD	0.819998	0.558631	1.20365	0.310862		Gender	LUAD	0.834042	0.56909	1.22235	0.352115		Gender	LUAD	0.838808	0.573026	1.22787	0.36594		Gender	LUAD	0.837004	0.571855	1.22509	0.359964		Gender	LUAD	0.825173	0.563006	1.20942	0.324546
Stage	LUAD	1.78355	1.49241	2.13149	1.97421e-10		Stage	LUAD	1.75238	1.46736	2.09276	5.86456e-10		Stage	LUAD	1.73664	1.45355	2.07487	1.20605e-09		Stage	LUAD	1.75732	1.47229	2.09754	4.26862e-10		Stage	LUAD	1.75798	1.47327	2.09771	3.88896e-10		Stage	LUAD	1.75485	1.46921	2.09603	5.49339e-10		Stage	LUAD	1.74658	1.46427	2.08331	5.65815e-10
ERCC1	LUAD	1.89739	1.30501	2.75866	0.000796355		ERCC2	LUAD	1.40392	0.936939	2.10365	0.10012		ERCC3	LUAD	1.29981	0.730165	2.31386	0.372842		ERCC4	LUAD	0.940268	0.55255	1.60004	0.82037		ERCC5	LUAD	1.0704	0.69086	1.65846	0.760713		ERCC6	LUAD	1.01572	0.57091	1.80711	0.957669		ERCC8	LUAD	1.35914	0.769699	2.4	0.290187
Age	LUSC	1.01107	0.991177	1.03137	0.277445		Age	LUSC	1.00962	0.990038	1.0296	0.337909		Age	LUSC	1.00944	0.990098	1.02915	0.341315		Age	LUSC	1.00957	0.989997	1.02954	0.340218		Age	LUSC	1.00856	0.989085	1.02842	0.391634		Age	LUSC	1.00963	0.990035	1.02962	0.337795		Age	LUSC	1.00969	0.989964	1.02981	0.338033
Gender	LUSC	1.40133	0.839508	2.33914	0.196787		Gender	LUSC	1.37473	0.823606	2.29464	0.223397		Gender	LUSC	1.37251	0.823345	2.28796	0.224579		Gender	LUSC	1.37079	0.822386	2.2849	0.22634		Gender	LUSC	1.37675	0.825809	2.29524	0.220184		Gender	LUSC	1.36074	0.813523	2.27604	0.240544		Gender	LUSC	1.38224	0.828566	2.30589	0.215075
Stage	LUSC	1.77915	1.36822	2.3135	1.71057e-05		Stage	LUSC	1.77885	1.36897	2.31145	1.63144e-05		Stage	LUSC	1.77325	1.36555	2.30266	1.72854e-05		Stage	LUSC	1.77589	1.3671	2.3069	1.68729e-05		Stage	LUSC	1.77807	1.37035	2.3071	1.48536e-05		Stage	LUSC	1.76979	1.35996	2.30314	2.16052e-05		Stage	LUSC	1.77017	1.36278	2.29933	1.87296e-05
ERCC1	LUSC	0.753899	0.474715	1.19728	0.231292		ERCC2	LUSC	0.971937	0.629026	1.50178	0.897977		ERCC3	LUSC	0.842365	0.466002	1.52269	0.570097		ERCC4	LUSC	0.9584	0.477667	1.92295	0.904806		ERCC5	LUSC	1.32837	0.848978	2.07846	0.213804		ERCC6	LUSC	1.09164	0.555575	2.14496	0.799158		ERCC8	LUSC	1.24252	0.643455	2.39931	0.517799
Age	MESO	0.998381	0.95897	1.03941	0.937161		Age	MESO	0.993964	0.955025	1.03449	0.766535		Age	MESO	0.999584	0.960118	1.04067	0.983868		Age	MESO	0.996817	0.957531	1.03771	0.876491		Age	MESO	0.994267	0.955837	1.03424	0.774968		Age	MESO	0.99941	0.959967	1.04047	0.977092		Age	MESO	0.995164	0.954842	1.03719	0.818321
Gender	MESO	0.902538	0.428586	1.90061	0.787255		Gender	MESO	1.09492	0.517399	2.31707	0.812581		Gender	MESO	0.796305	0.387429	1.63669	0.535487		Gender	MESO	0.697783	0.318862	1.52699	0.367812		Gender	MESO	0.700049	0.343146	1.42817	0.32695		Gender	MESO	0.808076	0.392783	1.66246	0.56261		Gender	MESO	0.875702	0.418051	1.83436	0.724973
Stage	MESO	0.908774	0.572784	1.44185	0.68461		Stage	MESO	0.901236	0.57856	1.40388	0.645633		Stage	MESO	0.959433	0.608002	1.51399	0.858773		Stage	MESO	0.925928	0.591143	1.45031	0.736771		Stage	MESO	0.829473	0.522505	1.31678	0.427838		Stage	MESO	0.946148	0.603788	1.48263	0.809132		Stage	MESO	0.934006	0.597427	1.46021	0.764593
ERCC1	MESO	1.34732	0.722901	2.51109	0.347997		ERCC2	MESO	1.99925	1.13416	3.5242	0.0166094		ERCC3	MESO	1.14786	0.505981	2.60403	0.741435		ERCC4	MESO	1.78827	0.543552	5.88336	0.338755		ERCC5	MESO	0.352127	0.168514	0.735807	0.00550565		ERCC6	MESO	1.02174	0.493642	2.11479	0.953793		ERCC8	MESO	1.60855	0.549031	4.71271	0.386112
Age	OV	1.01657	1.00328	1.03005	0.0143964		Age	OV	1.01698	1.00375	1.03038	0.0117079		Age	OV	1.01681	1.00361	1.03018	0.0124083		Age	OV	1.017	1.00376	1.03042	0.0117155		Age	OV	1.01768	1.00433	1.03121	0.00929846		Age	OV	1.01736	1.00398	1.03092	0.0108265		Age	OV	1.01662	1.00339	1.03002	0.0136684
Gender	OV	NA	NA	NA	NA		Gender	OV	NA	NA	NA	NA		Gender	OV	NA	NA	NA	NA		Gender	OV	NA	NA	NA	NA		Gender	OV	NA	NA	NA	NA		Gender	OV	NA	NA	NA	NA		Gender	OV	NA	NA	NA	NA
Stage	OV	1.44867	1.06421	1.97201	0.0184994		Stage	OV	1.41858	1.04786	1.92044	0.023667		Stage	OV	1.45699	1.07673	1.97155	0.0147249		Stage	OV	1.46489	1.08307	1.98131	0.0132148		Stage	OV	1.49362	1.09838	2.03108	0.0105168		Stage	OV	1.46354	1.08223	1.9792	0.013395		Stage	OV	1.45914	1.076	1.97872	0.015046
ERCC1	OV	1.01967	0.773967	1.34337	0.889868		ERCC2	OV	1.17808	0.914558	1.51752	0.204586		ERCC3	OV	1.04355	0.757202	1.43819	0.794481		ERCC4	OV	1.21609	0.801729	1.84462	0.357376		ERCC5	OV	1.21956	0.846153	1.75774	0.287215		ERCC6	OV	1.22978	0.697485	2.1683	0.474713		ERCC8	OV	1.03722	0.639137	1.68324	0.882407
Age	PAAD	1.01362	0.990639	1.03714	0.247551		Age	PAAD	1.01631	0.993292	1.03986	0.166322		Age	PAAD	1.01442	0.991358	1.03803	0.222339		Age	PAAD	1.01497	0.991386	1.03912	0.215428		Age	PAAD	1.01507	0.99183	1.03886	0.205582		Age	PAAD	1.017	0.992808	1.04178	0.16996		Age	PAAD	1.01512	0.991831	1.03895	0.205102
Gender	PAAD	0.81533	0.508667	1.30687	0.396361		Gender	PAAD	0.8087	0.506395	1.29147	0.373998		Gender	PAAD	0.73843	0.461623	1.18122	0.205833		Gender	PAAD	0.75419	0.470531	1.20885	0.241199		Gender	PAAD	0.793914	0.49679	1.26874	0.33463		Gender	PAAD	0.76462	0.479298	1.21979	0.260072		Gender	PAAD	0.755872	0.473998	1.20537	0.2398
Stage	PAAD	1.5639	0.89092	2.74523	0.119317		Stage	PAAD	1.46087	0.8348	2.55646	0.184328		Stage	PAAD	1.58307	0.911049	2.75078	0.103207		Stage	PAAD	1.60804	0.924343	2.79745	0.0926695		Stage	PAAD	1.57954	0.925443	2.69595	0.0937569		Stage	PAAD	1.61269	0.931471	2.79212	0.0879197		Stage	PAAD	1.61314	0.926962	2.80724	0.0907115
ERCC1	PAAD	0.507231	0.255231	1.00804	0.0527323		ERCC2	PAAD	0.396808	0.2007	0.784536	0.00786735		ERCC3	PAAD	0.748398	0.375177	1.4929	0.410736		ERCC4	PAAD	0.981714	0.401466	2.40061	0.967733		ERCC5	PAAD	0.583275	0.310403	1.09603	0.093922		ERCC6	PAAD	1.39642	0.428884	4.54667	0.579306		ERCC8	PAAD	1.02065	0.329998	3.15674	0.971701
Age	READ	1.08861	1.01559	1.16687	0.0165419		Age	READ	1.09558	1.01669	1.18059	0.0166593		Age	READ	1.08155	1.01029	1.15784	0.0241681		Age	READ	1.07579	1.00345	1.15335	0.0396826		Age	READ	1.07934	1.00671	1.1572	0.0316961		Age	READ	1.07657	1.00546	1.15272	0.0343343		Age	READ	1.07778	1.00766	1.15279	0.0290862
Gender	READ	1.86277	0.545317	6.36309	0.32096		Gender	READ	1.62418	0.487266	5.41379	0.429785		Gender	READ	1.63118	0.483676	5.50108	0.430174		Gender	READ	1.42856	0.426049	4.79003	0.563402		Gender	READ	1.55194	0.469061	5.13478	0.471567		Gender	READ	1.50718	0.455503	4.987	0.501613		Gender	READ	1.47929	0.441267	4.95912	0.525802
Stage	READ	3.52886	1.80638	6.89382	0.000223664		Stage	READ	3.21725	1.65396	6.25813	0.000577055		Stage	READ	3.25767	1.58056	6.71433	0.00137161		Stage	READ	3.338	1.64119	6.78913	0.000875736		Stage	READ	3.58239	1.76793	7.25906	0.000398078		Stage	READ	3.67099	1.76998	7.61371	0.000475798		Stage	READ	3.50126	1.73428	7.06854	0.000472231
ERCC1	READ	3.90516	0.644397	23.666	0.138358		ERCC2	READ	2.81449	0.815084	9.71841	0.101717		ERCC3	READ	2.68275	0.297428	24.1978	0.379184		ERCC4	READ	0.320504	0.043709	2.35015	0.262982		ERCC5	READ	0.519718	0.149341	1.80866	0.303663		ERCC6	READ	0.38682	0.0209711	7.13504	0.523046		ERCC8	READ	2.1466	0.257208	17.9151	0.480414
Age	SKCM	1.0165	1.0062	1.0269	0.0016271		Age	SKCM	1.01527	1.00482	1.02583	0.00408316		Age	SKCM	1.0171	1.00668	1.02762	0.0012516		Age	SKCM	1.01679	1.00645	1.02723	0.00140334		Age	SKCM	1.01485	1.00451	1.02529	0.00477699		Age	SKCM	1.01709	1.00671	1.02758	0.00120539		Age	SKCM	1.01676	1.00636	1.02727	0.00153734
Gender	SKCM	1.02977	0.744594	1.42416	0.859266		Gender	SKCM	1.06819	0.770407	1.48107	0.692386		Gender	SKCM	1.02944	0.744347	1.42374	0.860765		Gender	SKCM	1.0367	0.749554	1.43385	0.827562		Gender	SKCM	1.06712	0.770065	1.47877	0.696326		Gender	SKCM	1.04826	0.756287	1.45296	0.777202		Gender	SKCM	1.03271	0.746582	1.42851	0.845812
Stage	SKCM	1.38807	1.15532	1.66771	0.000462243		Stage	SKCM	1.41159	1.17175	1.70052	0.000285474		Stage	SKCM	1.36999	1.13907	1.64773	0.00083019		Stage	SKCM	1.37575	1.14414	1.65424	0.000694718		Stage	SKCM	1.36925	1.13808	1.64739	0.000865966		Stage	SKCM	1.37303	1.14148	1.65155	0.000767653		Stage	SKCM	1.38069	1.14812	1.66037	0.000608941
ERCC1	SKCM	0.86347	0.648594	1.14953	0.314675		ERCC2	SKCM	1.33566	0.971629	1.83607	0.0746373		ERCC3	SKCM	0.747681	0.505229	1.10648	0.145945		ERCC4	SKCM	0.786081	0.503215	1.22795	0.290216		ERCC5	SKCM	0.656788	0.45762	0.942639	0.0225844		ERCC6	SKCM	0.772539	0.41911	1.42401	0.408179		ERCC8	SKCM	0.970675	0.62123	1.51668	0.896002
Age	STAD	1.01827	0.99897	1.03794	0.0636727		Age	STAD	1.01753	0.998317	1.03711	0.0739652		Age	STAD	1.01955	0.999951	1.03952	0.0505786		Age	STAD	1.0181	0.998938	1.03763	0.0642635		Age	STAD	1.02025	1.00073	1.04014	0.0419622		Age	STAD	1.01809	0.998629	1.03793	0.0686603		Age	STAD	1.01742	0.998113	1.0371	0.0772763
Gender	STAD	1.45021	0.901865	2.33194	0.125089		Gender	STAD	1.43498	0.892708	2.30666	0.135881		Gender	STAD	1.45217	0.903585	2.33381	0.123284		Gender	STAD	1.44633	0.89973	2.32498	0.127585		Gender	STAD	1.46481	0.910733	2.35597	0.115413		Gender	STAD	1.45793	0.906297	2.34533	0.120104		Gender	STAD	1.44966	0.89812	2.33989	0.128488
Stage	STAD	1.82006	1.37517	2.40889	2.81895e-05		Stage	STAD	1.78609	1.35662	2.35152	3.57353e-05		Stage	STAD	1.8004	1.36624	2.37251	2.96062e-05		Stage	STAD	1.7777	1.34948	2.34182	4.28803e-05		Stage	STAD	1.82608	1.38523	2.40722	1.94139e-05		Stage	STAD	1.77796	1.35074	2.34032	4.05825e-05		Stage	STAD	1.78397	1.35636	2.34639	3.47269e-05
ERCC1	STAD	1.25143	0.728308	2.15031	0.416742		ERCC2	STAD	1.07633	0.628121	1.84436	0.788948		ERCC3	STAD	0.656805	0.325031	1.32724	0.241515		ERCC4	STAD	1.42709	0.658194	3.09421	0.367753		ERCC5	STAD	0.619048	0.370718	1.03373	0.0667767		ERCC6	STAD	0.674879	0.30609	1.488	0.329679		ERCC8	STAD	0.906627	0.410244	2.00362	0.808562
Age	TGCT	0.860128	0.607687	1.21744	0.395314		Age	TGCT	2.67289e-14	1.44432e-30	494.653	0.101977		Age	TGCT	0.848882	0.569467	1.2654	0.421198		Age	TGCT	0.171425	0	Inf	0.999138		Age	TGCT	0.844483	0.524765	1.35899	0.486226		Age	TGCT	0.83813	0.503861	1.39416	0.49643		Age	TGCT	0.846536	0.546563	1.31115	0.455451
Gender	TGCT	NA	NA	NA	NA		Gender	TGCT	1	1	1	NaN		Gender	TGCT	NA	NA	NA	NA		Gender	TGCT	1	1	1	NaN		Gender	TGCT	NA	NA	NA	NA		Gender	TGCT	NA	NA	NA	NA		Gender	TGCT	NA	NA	NA	NA
Stage	TGCT	1.72264e+09	0	Inf	0.999479		Stage	TGCT	7.54883e+90	0	Inf	0.887349		Stage	TGCT	1.56712e+09	0	Inf	0.999516		Stage	TGCT	4.50506e+19	0	Inf	0.998145		Stage	TGCT	1.44498e+09	0	Inf	0.999505		Stage	TGCT	1.5047e+09	0	Inf	0.999506		Stage	TGCT	1.44943e+09	0	Inf	0.999508
ERCC1	TGCT	0.311425	0.000625193	155.129	0.712766		ERCC2	TGCT	4.12159e+103	6.63205e-21	2.56143e+227	0.100903		ERCC3	TGCT	0.737408	0.000205188	2650.12	0.941866		ERCC4	TGCT	9.94451e+82	0	Inf	0.997836		ERCC5	TGCT	0.942143	9.78571e-05	9070.72	0.989839		ERCC6	TGCT	1.34821	8.44642e-05	21519.9	0.951752		ERCC8	TGCT	0.946832	3.51192e-07	2.55271e+06	0.99423
Age	THCA	1.14246	1.04649	1.24724	0.00293012		Age	THCA	1.11968	1.02685	1.2209	0.0104635		Age	THCA	1.13212	1.04178	1.23029	0.00344894		Age	THCA	1.18342	1.0635	1.31686	0.00200583		Age	THCA	1.1285	1.03727	1.22776	0.00494349		Age	THCA	1.1361	1.04706	1.2327	0.00218025		Age	THCA	1.12348	1.03154	1.22362	0.00752269
Gender	THCA	2.25793	0.433742	11.7541	0.333248		Gender	THCA	1.53634	0.243588	9.68995	0.647683		Gender	THCA	1.75357	0.297027	10.3527	0.535272		Gender	THCA	4.12092	0.545433	31.1348	0.16992		Gender	THCA	2.29484	0.438557	12.0082	0.325229		Gender	THCA	2.15095	0.406172	11.3907	0.367814		Gender	THCA	1.31045	0.217348	7.90106	0.768031
Stage	THCA	2.9958	0.947314	9.47396	0.0617863		Stage	THCA	3.63273	1.01028	13.0624	0.0481969		Stage	THCA	2.76043	0.883808	8.62174	0.0805673		Stage	THCA	6.12995	1.34165	28.0074	0.0193294		Stage	THCA	3.27565	0.971292	11.047	0.0557479		Stage	THCA	3.04794	0.951276	9.76576	0.0606711		Stage	THCA	4.29764	1.1128	16.5975	0.0344299
ERCC1	THCA	0.598381	0.0443815	8.06777	0.698827		ERCC2	THCA	2.58115	0.457227	14.5712	0.282922		ERCC3	THCA	2.66295	0.262816	26.982	0.407126		ERCC4	THCA	211.634	3.63686	12315.3	0.00980368		ERCC5	THCA	0.440413	0.0718745	2.69864	0.375284		ERCC6	THCA	0.782627	0.0279743	21.8953	0.885342		ERCC8	THCA	18.9788	0.846401	425.56	0.0636146
Age	THYM	1.04268	0.958568	1.13417	0.330104		Age	THYM	1.03995	0.957233	1.12982	0.354259		Age	THYM	1.04312	0.956979	1.13703	0.33703		Age	THYM	1.05693	0.957169	1.16709	0.273705		Age	THYM	1.05206	0.963828	1.14837	0.256122		Age	THYM	1.08585	0.966947	1.21937	0.163944		Age	THYM	1.07408	0.968111	1.19165	0.177513
Gender	THYM	0.719176	0.0849594	6.08777	0.762277		Gender	THYM	0.839352	0.0962682	7.31821	0.874059		Gender	THYM	0.700451	0.0865338	5.66982	0.738613		Gender	THYM	0.447068	0.0490782	4.07247	0.475109		Gender	THYM	0.682517	0.0831526	5.6021	0.722116		Gender	THYM	0.563549	0.0608833	5.21633	0.613474		Gender	THYM	0.424872	0.0436623	4.13438	0.460918
Stage	THYM	1.91381	0.343789	10.6538	0.458679		Stage	THYM	2.11087	0.374038	11.9126	0.39746		Stage	THYM	1.84946	0.30753	11.1226	0.501742		Stage	THYM	1.77796	0.278912	11.3338	0.542588		Stage	THYM	2.4095	0.36477	15.916	0.361251		Stage	THYM	3.20166	0.37482	27.3482	0.287647		Stage	THYM	2.87162	0.277899	29.6735	0.375992
ERCC1	THYM	1.02424	0.0493265	21.2678	0.987653		ERCC2	THYM	0.33994	0.0042399	27.2552	0.629551		ERCC3	THYM	0.295852	0.0324257	2.69935	0.280293		ERCC4	THYM	0.0188018	0.000334426	1.05706	0.0532395		ERCC5	THYM	1.83637	0.281038	11.9993	0.525665		ERCC6	THYM	0.000649645	3.39616e-07	1.24269	0.0569616		ERCC8	THYM	0.013549	0.000509774	0.360114	0.0101627
Age	UCEC	1.00863	0.985839	1.03195	0.46116		Age	UCEC	1.0099	0.987141	1.03318	0.396933		Age	UCEC	1.00974	0.986707	1.03331	0.410323		Age	UCEC	1.00988	0.987141	1.03314	0.397572		Age	UCEC	1.01045	0.987404	1.03403	0.377273		Age	UCEC	1.00995	0.986839	1.03361	0.401798		Age	UCEC	1.01086	0.987752	1.03451	0.359935
Gender	UCEC	NA	NA	NA	NA		Gender	UCEC	NA	NA	NA	NA		Gender	UCEC	NA	NA	NA	NA		Gender	UCEC	NA	NA	NA	NA		Gender	UCEC	NA	NA	NA	NA		Gender	UCEC	NA	NA	NA	NA		Gender	UCEC	NA	NA	NA	NA
Stage	UCEC	2.83843	2.21644	3.63497	1.37863e-16		Stage	UCEC	2.69337	2.11679	3.42699	7.54127e-16		Stage	UCEC	2.69374	2.11437	3.43187	1.05892e-15		Stage	UCEC	2.70131	2.12748	3.42992	3.45699e-16		Stage	UCEC	2.68241	2.11022	3.40975	7.59056e-16		Stage	UCEC	2.71366	2.13589	3.44771	3.01805e-16		Stage	UCEC	2.69573	2.12215	3.42435	4.50526e-16
ERCC1	UCEC	1.60641	0.967869	2.66623	0.0667094		ERCC2	UCEC	1.02752	0.621174	1.69967	0.915809		ERCC3	UCEC	1.026	0.550345	1.91276	0.935622		ERCC4	UCEC	0.922327	0.439071	1.93747	0.830931		ERCC5	UCEC	0.912325	0.594681	1.39964	0.674323		ERCC6	UCEC	1.72094	0.767032	3.86117	0.187945		ERCC8	UCEC	2.02205	1.04667	3.90637	0.036107
Age	UCS	1.03992	0.995853	1.08593	0.0764227		Age	UCS	1.03574	0.991746	1.08168	0.112813		Age	UCS	1.03912	0.995884	1.08424	0.0767656		Age	UCS	1.03943	0.99603	1.08471	0.0755466		Age	UCS	1.05901	1.00727	1.11341	0.024862		Age	UCS	1.04833	1.00091	1.09799	0.0456528		Age	UCS	1.04018	0.9972	1.08502	0.0672914
Gender	UCS	NA	NA	NA	NA		Gender	UCS	NA	NA	NA	NA		Gender	UCS	NA	NA	NA	NA		Gender	UCS	NA	NA	NA	NA		Gender	UCS	NA	NA	NA	NA		Gender	UCS	NA	NA	NA	NA		Gender	UCS	NA	NA	NA	NA
Stage	UCS	1.75035	1.0992	2.78723	0.0183521		Stage	UCS	1.69853	1.06628	2.70566	0.0257386		Stage	UCS	1.76537	1.09956	2.83434	0.018629		Stage	UCS	1.75124	1.1002	2.78754	0.018148		Stage	UCS	1.92813	1.19449	3.11237	0.00720073		Stage	UCS	1.89201	1.16465	3.07363	0.0100058		Stage	UCS	1.79799	1.12985	2.86123	0.0133227
ERCC1	UCS	1.43908	0.795789	2.6024	0.228487		ERCC2	UCS	1.32562	0.663134	2.64993	0.425096		ERCC3	UCS	1.92997	0.464674	8.01586	0.365453		ERCC4	UCS	1.17711	0.379148	3.65449	0.777859		ERCC5	UCS	2.13954	0.881384	5.19371	0.0927777		ERCC6	UCS	0.383291	0.0759813	1.93353	0.245473		ERCC8	UCS	1.54352	0.423609	5.62419	0.510561
Age	UVM	1.04404	1.00345	1.08627	0.0331652		Age	UVM	1.03768	0.998528	1.07836	0.0594445		Age	UVM	1.04112	1.00274	1.08097	0.0354807		Age	UVM	1.04119	1.00177	1.08216	0.0403723		Age	UVM	1.04085	1.00048	1.08286	0.0473002		Age	UVM	1.04122	1.00188	1.0821	0.0398091		Age	UVM	1.03857	1.00023	1.07837	0.0486024
Gender	UVM	1.12883	0.451242	2.8239	0.795611		Gender	UVM	1.17171	0.470644	2.91707	0.733475		Gender	UVM	1.15513	0.463664	2.87781	0.756821		Gender	UVM	1.15468	0.461671	2.88796	0.758467		Gender	UVM	1.14946	0.4539	2.9109	0.768897		Gender	UVM	1.14305	0.457531	2.85566	0.774731		Gender	UVM	1.08842	0.434689	2.72529	0.85643
Stage	UVM	1.63626	0.632899	4.23027	0.309602		Stage	UVM	1.66054	0.647623	4.25769	0.291133		Stage	UVM	1.7623	0.684145	4.53953	0.240518		Stage	UVM	1.68164	0.653996	4.32406	0.28073		Stage	UVM	1.68798	0.649385	4.38765	0.282751		Stage	UVM	1.66671	0.647592	4.2896	0.289539		Stage	UVM	1.68066	0.657568	4.29556	0.27819
ERCC1	UVM	1.58919	0.500923	5.04178	0.43164		ERCC2	UVM	0.553227	0.184577	1.65817	0.29051		ERCC3	UVM	1.53991	0.530065	4.47363	0.427536		ERCC4	UVM	0.966387	0.246549	3.7879	0.960873		ERCC5	UVM	1.01709	0.412776	2.50611	0.970629		ERCC6	UVM	0.671578	0.0754593	5.97696	0.721127		ERCC8	UVM	2.00223	0.563478	7.1146	0.283171

## Sheet: Table4, MultiCox_PFS
Table 4. Multivariate Cox-regression analysis of each ERCC genes and common clinical characteristics for PFS acorss different tumor types.
Covariates	ERCC1						Covariates	ERCC2						Covariates	ERCC3						Covariates	ERCC4						Covariates	ERCC5						Covariates	ERCC6						Covariates	ERCC8
	CancerType	HR (OS)	HR.95L	HR.95H	pvalue			CancerType	HR (OS)	HR.95L	HR.95H	pvalue			CancerType	HR (OS)	HR.95L	HR.95H	pvalue			CancerType	HR (OS)	HR.95L	HR.95H	pvalue			CancerType	HR (OS)	HR.95L	HR.95H	pvalue			CancerType	HR (OS)	HR.95L	HR.95H	pvalue			CancerType	HR (OS)	HR.95L	HR.95H	pvalue
Age	ACC	1.00368	0.980294	1.02763	0.759953		Age	ACC	1.00114	0.978	1.02483	0.923787		Age	ACC	1.00037	0.97958	1.02159	0.972771		Age	ACC	1.0011	0.97836	1.02436	0.925431		Age	ACC	0.998532	0.975819	1.02177	0.900427		Age	ACC	1.00064	0.977821	1.02399	0.956619		Age	ACC	0.998566	0.975727	1.02194	0.903238
Gender	ACC	0.528148	0.261103	1.06831	0.0757142		Gender	ACC	0.577961	0.291841	1.14459	0.115812		Gender	ACC	0.68669	0.343672	1.37207	0.287197		Gender	ACC	0.533926	0.262618	1.08552	0.0830421		Gender	ACC	0.573675	0.28944	1.13703	0.111375		Gender	ACC	0.605943	0.301977	1.21588	0.15858		Gender	ACC	0.563806	0.281764	1.12817	0.105403
Stage	ACC	1.98573	1.36156	2.89605	0.000366715		Stage	ACC	1.92494	1.32106	2.80488	0.000650685		Stage	ACC	2.09223	1.45597	3.00654	6.58427e-05		Stage	ACC	2.37566	1.66208	3.39558	2.05684e-06		Stage	ACC	2.1162	1.49429	2.99694	2.41828e-05		Stage	ACC	1.98701	1.41442	2.7914	7.52108e-05		Stage	ACC	2.25205	1.57703	3.21599	7.97309e-06
ERCC1	ACC	1.90717	0.903844	4.02423	0.0901508		ERCC2	ACC	1.75039	0.978991	3.12961	0.0589796		ERCC3	ACC	11.332	3.55196	36.1534	4.10813e-05		ERCC4	ACC	0.613583	0.337121	1.11676	0.109921		ERCC5	ACC	1.65464	0.892967	3.06598	0.109547		ERCC6	ACC	11.2897	2.36027	54.0016	0.00240227		ERCC8	ACC	0.996059	0.35729	2.77683	0.993978
Age	BLCA	1.00738	0.992865	1.02211	0.320621		Age	BLCA	1.00743	0.992885	1.02218	0.318581		Age	BLCA	1.00645	0.991734	1.02139	0.392073		Age	BLCA	1.0103	0.99565	1.02517	0.16912		Age	BLCA	1.00707	0.992459	1.0219	0.344701		Age	BLCA	1.00936	0.994549	1.02439	0.216742		Age	BLCA	1.00859	0.994019	1.02338	0.249248
Gender	BLCA	0.871092	0.622657	1.21865	0.420459		Gender	BLCA	0.868144	0.620432	1.21476	0.409404		Gender	BLCA	0.879168	0.627568	1.23164	0.454042		Gender	BLCA	0.85708	0.61277	1.1988	0.367669		Gender	BLCA	0.862639	0.616674	1.20671	0.388253		Gender	BLCA	0.848613	0.605619	1.18911	0.340239		Gender	BLCA	0.877566	0.627563	1.22716	0.445218
Stage	BLCA	1.84908	1.51676	2.25421	1.19296e-09		Stage	BLCA	1.82406	1.49782	2.22135	2.2538e-09		Stage	BLCA	1.83197	1.50324	2.23258	1.97713e-09		Stage	BLCA	1.82539	1.49663	2.22637	2.85516e-09		Stage	BLCA	1.81088	1.48572	2.2072	4.08908e-09		Stage	BLCA	1.80643	1.48379	2.19923	3.84314e-09		Stage	BLCA	1.84583	1.51342	2.25124	1.44537e-09
ERCC1	BLCA	0.758997	0.552555	1.04257	0.0886458		ERCC2	BLCA	1.00638	0.736014	1.37605	0.96824		ERCC3	BLCA	0.851677	0.57433	1.26296	0.424498		ERCC4	BLCA	1.80046	1.17658	2.75516	0.00674645		ERCC5	BLCA	0.682399	0.48482	0.960498	0.0284484		ERCC6	BLCA	1.30709	0.889587	1.92052	0.172556		ERCC8	BLCA	1.6377	0.94594	2.83534	0.0781526
Age	BRCA	1.00553	0.99259	1.01864	0.403963		Age	BRCA	1.0046	0.991722	1.01764	0.485756		Age	BRCA	1.0051	0.992204	1.01816	0.440172		Age	BRCA	1.00586	0.992967	1.01893	0.374572		Age	BRCA	1.00516	0.992204	1.01829	0.436658		Age	BRCA	1.00516	0.992274	1.01822	0.434105		Age	BRCA	1.005	0.992121	1.01805	0.448488
Gender	BRCA	0.544963	0.0757226	3.92201	0.546621		Gender	BRCA	0.558615	0.0776955	4.01633	0.562896		Gender	BRCA	0.547443	0.0760885	3.93875	0.549569		Gender	BRCA	0.524184	0.0727232	3.77829	0.521565		Gender	BRCA	0.558315	0.0773695	4.02892	0.563261		Gender	BRCA	0.560585	0.0778582	4.03626	0.565541		Gender	BRCA	0.55111	0.0766053	3.96478	0.553983
Stage	BRCA	2.38992	1.89718	3.01062	1.40431e-13		Stage	BRCA	2.38152	1.89268	2.99662	1.33485e-13		Stage	BRCA	2.39177	1.90079	3.00957	1.0164e-13		Stage	BRCA	2.40193	1.90851	3.02292	8.09056e-14		Stage	BRCA	2.39628	1.90335	3.01688	1.02747e-13		Stage	BRCA	2.38429	1.89309	3.00293	1.55604e-13		Stage	BRCA	2.39506	1.90159	3.01659	1.17426e-13
ERCC1	BRCA	0.849005	0.586728	1.22852	0.38525		ERCC2	BRCA	1.23103	0.82162	1.84445	0.31367		ERCC3	BRCA	0.898092	0.543201	1.48485	0.675228		ERCC4	BRCA	0.750612	0.510148	1.10442	0.145421		ERCC5	BRCA	1.04793	0.692927	1.58481	0.824444		ERCC6	BRCA	1.14825	0.704553	1.87137	0.57908		ERCC8	BRCA	1.01995	0.560556	1.85582	0.948434
Age	CESC	1.01162	0.993853	1.0297	0.201306		Age	CESC	1.01282	0.994902	1.03107	0.161849		Age	CESC	1.01286	0.994957	1.03108	0.160259		Age	CESC	1.01303	0.995106	1.03128	0.155184		Age	CESC	1.01294	0.995013	1.03119	0.158185		Age	CESC	1.01278	0.994874	1.03102	0.162893		Age	CESC	1.01172	0.993749	1.03001	0.202613
Gender	CESC	NA	NA	NA	NA		Gender	CESC	NA	NA	NA	NA		Gender	CESC	NA	NA	NA	NA		Gender	CESC	NA	NA	NA	NA		Gender	CESC	NA	NA	NA	NA		Gender	CESC	NA	NA	NA	NA		Gender	CESC	NA	NA	NA	NA
Stage	CESC	1.38394	1.10712	1.72999	0.00432228		Stage	CESC	1.35996	1.08735	1.70092	0.00706728		Stage	CESC	1.37181	1.09622	1.71669	0.00573006		Stage	CESC	1.35562	1.08238	1.69783	0.0080659		Stage	CESC	1.36989	1.09058	1.72073	0.00682471		Stage	CESC	1.36498	1.09011	1.70915	0.0066869		Stage	CESC	1.38577	1.10718	1.73446	0.00438495
ERCC1	CESC	0.680114	0.423007	1.09349	0.111593		ERCC2	CESC	1.11515	0.730098	1.70326	0.614045		ERCC3	CESC	1.33645	0.703613	2.53847	0.375605		ERCC4	CESC	1.18979	0.580257	2.4396	0.635269		ERCC5	CESC	1.06427	0.630902	1.79533	0.81538		ERCC6	CESC	0.949276	0.447581	2.01332	0.892055		ERCC8	CESC	1.54465	0.696149	3.42735	0.284953
Age	CHOL	0.999034	0.963321	1.03607	0.958518		Age	CHOL	0.999353	0.964652	1.0353	0.971389		Age	CHOL	0.99791	0.963306	1.03376	0.907499		Age	CHOL	1.00374	0.966253	1.04268	0.847524		Age	CHOL	1.0041	0.968835	1.04065	0.822474		Age	CHOL	0.997332	0.960624	1.03544	0.888966		Age	CHOL	1.00292	0.969183	1.03782	0.867548
Gender	CHOL	1.08804	0.414929	2.8531	0.86379		Gender	CHOL	1.10387	0.410583	2.96778	0.844739		Gender	CHOL	1.06053	0.403729	2.78584	0.905065		Gender	CHOL	1.21109	0.454762	3.22531	0.701546		Gender	CHOL	1.00746	0.378211	2.68362	0.988139		Gender	CHOL	1.06142	0.407756	2.76297	0.902802		Gender	CHOL	1.25223	0.458715	3.41842	0.660677
Stage	CHOL	1.35625	0.47618	3.86285	0.568266		Stage	CHOL	1.34355	0.476248	3.79028	0.576789		Stage	CHOL	1.40543	0.489784	4.03285	0.526862		Stage	CHOL	1.09693	0.381376	3.15501	0.863733		Stage	CHOL	1.55774	0.516491	4.69813	0.43132		Stage	CHOL	1.38894	0.487194	3.95973	0.538785		Stage	CHOL	1.77436	0.540427	5.82566	0.344456
ERCC1	CHOL	0.920556	0.344034	2.4632	0.869071		ERCC2	CHOL	0.905648	0.32762	2.5035	0.8485		ERCC3	CHOL	1.69927	0.285022	10.1309	0.560538		ERCC4	CHOL	0.267103	0.0483249	1.47635	0.130187		ERCC5	CHOL	0.657968	0.22193	1.95072	0.4503		ERCC6	CHOL	0.276832	0.0364161	2.10446	0.214603		ERCC8	CHOL	3.77718	0.31547	45.225	0.294099
Age	COAD	1.00755	0.992589	1.02273	0.32447		Age	COAD	1.00943	0.994393	1.0247	0.220296		Age	COAD	1.0077	0.992696	1.02294	0.316199		Age	COAD	1.00737	0.992384	1.02257	0.337082		Age	COAD	1.00762	0.992718	1.02275	0.317879		Age	COAD	1.00763	0.992646	1.02284	0.320081		Age	COAD	1.00783	0.99297	1.02291	0.303444
Gender	COAD	1.11046	0.768631	1.60431	0.57674		Gender	COAD	1.11615	0.772615	1.61242	0.558238		Gender	COAD	1.09767	0.759797	1.5858	0.619558		Gender	COAD	1.1151	0.772382	1.6099	0.560915		Gender	COAD	1.1168	0.77376	1.61193	0.555177		Gender	COAD	1.10555	0.765624	1.59641	0.59244		Gender	COAD	1.15013	0.793698	1.66664	0.459845
Stage	COAD	2.40832	1.93885	2.99146	1.94755e-15		Stage	COAD	2.43976	1.96181	3.03415	1.07881e-15		Stage	COAD	2.37907	1.9148	2.95591	5.089e-15		Stage	COAD	2.40219	1.93322	2.98494	2.6071e-15		Stage	COAD	2.45909	1.97034	3.06907	1.73615e-15		Stage	COAD	2.41162	1.93992	2.99802	2.24256e-15		Stage	COAD	2.40676	1.93537	2.99295	2.85578e-15
ERCC1	COAD	0.956074	0.546306	1.6732	0.874998		ERCC2	COAD	1.73057	1.12803	2.65498	0.0120167		ERCC3	COAD	1.66257	0.822114	3.36223	0.15712		ERCC4	COAD	0.783924	0.3851	1.59579	0.502053		ERCC5	COAD	0.849978	0.605994	1.19219	0.346395		ERCC6	COAD	1.07502	0.557306	2.07368	0.829131		ERCC8	COAD	0.71854	0.43594	1.18433	0.194835
Age	DLBC	0.994713	0.944703	1.04737	0.840385		Age	DLBC	0.978045	0.925501	1.03357	0.430713		Age	DLBC	0.994623	0.945529	1.04627	0.834627		Age	DLBC	0.99354	0.944558	1.04506	0.801605		Age	DLBC	0.998181	0.949678	1.04916	0.942874		Age	DLBC	0.994228	0.944346	1.04674	0.825545		Age	DLBC	0.992465	0.943247	1.04425	0.770693
Gender	DLBC	0.221242	0.0474514	1.03154	0.0548031		Gender	DLBC	0.160641	0.027668	0.93268	0.0415876		Gender	DLBC	0.330673	0.0726989	1.50407	0.152191		Gender	DLBC	0.318841	0.070412	1.44378	0.137979		Gender	DLBC	0.237877	0.0507911	1.11409	0.0683295		Gender	DLBC	0.227737	0.0401374	1.29217	0.0948098		Gender	DLBC	0.286718	0.0647864	1.26889	0.0997309
Stage	DLBC	3.25445	1.21727	8.701	0.0186822		Stage	DLBC	4.49783	1.24698	16.2236	0.0216081		Stage	DLBC	2.57889	0.825113	8.06034	0.10324		Stage	DLBC	2.71216	0.868467	8.46987	0.0859351		Stage	DLBC	2.69048	1.0372	6.97904	0.0418436		Stage	DLBC	3.30583	1.08086	10.1109	0.0360568		Stage	DLBC	2.92195	0.979447	8.71692	0.0545145
ERCC1	DLBC	2.33613	0.79519	6.86315	0.122791		ERCC2	DLBC	3.36715	0.88357	12.8317	0.0753025		ERCC3	DLBC	1.95759	0.428673	8.93956	0.38603		ERCC4	DLBC	1.47275	0.385743	5.62288	0.571148		ERCC5	DLBC	4.57709	0.734271	28.5313	0.103283		ERCC6	DLBC	0.270166	0.00464167	15.7249	0.527931		ERCC8	DLBC	1.28963	0.127144	13.0808	0.829627
Age	ESCA	0.998011	0.978783	1.01762	0.840994		Age	ESCA	0.997221	0.978071	1.01675	0.778481		Age	ESCA	0.999335	0.98004	1.01901	0.94666		Age	ESCA	0.997515	0.978438	1.01696	0.800639		Age	ESCA	0.996562	0.97782	1.01566	0.722161		Age	ESCA	0.996914	0.977615	1.01659	0.756619		Age	ESCA	0.999192	0.979756	1.01901	0.935739
Gender	ESCA	2.42617	0.951334	6.18744	0.0635223		Gender	ESCA	2.37132	0.937572	5.9976	0.0681816		Gender	ESCA	2.39734	0.947834	6.06353	0.064776		Gender	ESCA	2.36272	0.935214	5.96918	0.0690159		Gender	ESCA	2.26733	0.896253	5.73586	0.0838698		Gender	ESCA	2.34146	0.925455	5.92404	0.0724326		Gender	ESCA	2.39494	0.947873	6.05117	0.0647817
Stage	ESCA	1.57213	1.18596	2.08405	0.00165585		Stage	ESCA	1.56659	1.18325	2.07412	0.00171759		Stage	ESCA	1.64844	1.23573	2.19899	0.000674939		Stage	ESCA	1.58298	1.19255	2.10124	0.00147984		Stage	ESCA	1.58332	1.19164	2.10373	0.00152867		Stage	ESCA	1.5693	1.18578	2.07687	0.00162298		Stage	ESCA	1.59761	1.19865	2.12936	0.0013935
ERCC1	ESCA	1.10177	0.71229	1.70421	0.663217		ERCC2	ESCA	1.22852	0.713111	2.11643	0.45833		ERCC3	ESCA	1.78955	0.915555	3.49787	0.0887645		ERCC4	ESCA	1.25967	0.610592	2.59874	0.53211		ERCC5	ESCA	1.35981	0.841011	2.19863	0.209962		ERCC6	ESCA	0.904745	0.449283	1.82193	0.779261		ERCC8	ESCA	1.44072	0.594745	3.49003	0.418585
Age	HNSC	1.01196	0.99835	1.02576	0.0852719		Age	HNSC	1.01071	0.997175	1.02442	0.121498		Age	HNSC	1.01045	0.99693	1.02415	0.130428		Age	HNSC	1.01045	0.996912	1.02416	0.130941		Age	HNSC	1.01119	0.997677	1.02488	0.104998		Age	HNSC	1.01181	0.998312	1.0255	0.0866391		Age	HNSC	1.01095	0.997402	1.02468	0.113631
Gender	HNSC	1.04604	0.750282	1.4584	0.790632		Gender	HNSC	1.02174	0.730221	1.42963	0.900156		Gender	HNSC	1.00367	0.716648	1.40564	0.98301		Gender	HNSC	1.06104	0.760173	1.481	0.727637		Gender	HNSC	1.03708	0.743872	1.44586	0.829966		Gender	HNSC	1.05277	0.754557	1.46884	0.762171		Gender	HNSC	1.03389	0.739867	1.44476	0.845225
Stage	HNSC	1.34733	1.13038	1.60593	0.000874756		Stage	HNSC	1.32591	1.11155	1.58161	0.0017166		Stage	HNSC	1.31752	1.10412	1.57216	0.00222417		Stage	HNSC	1.32922	1.11521	1.5843	0.00148585		Stage	HNSC	1.33015	1.11541	1.58623	0.00149397		Stage	HNSC	1.33323	1.11962	1.5876	0.00124588		Stage	HNSC	1.33452	1.11977	1.59047	0.00126597
ERCC1	HNSC	0.834398	0.616544	1.12923	0.240911		ERCC2	HNSC	1.12103	0.804936	1.56124	0.49904		ERCC3	HNSC	1.25303	0.873475	1.79752	0.2205		ERCC4	HNSC	0.759893	0.50124	1.15202	0.19588		ERCC5	HNSC	1.21263	0.843207	1.74389	0.298347		ERCC6	HNSC	1.46603	0.913562	2.35258	0.112892		ERCC8	HNSC	1.05932	0.662281	1.69439	0.809965
Age	KICH	1.04402	0.992058	1.09871	0.098156		Age	KICH	1.04118	0.990755	1.09417	0.111107		Age	KICH	1.03525	0.985699	1.08729	0.166243		Age	KICH	1.04298	0.994376	1.09395	0.083932		Age	KICH	1.03844	0.988283	1.09114	0.135347		Age	KICH	1.04109	0.991914	1.0927	0.102873		Age	KICH	1.03171	0.983015	1.08281	0.2057
Gender	KICH	0.381189	0.0867215	1.67554	0.201701		Gender	KICH	0.331843	0.075511	1.45832	0.144166		Gender	KICH	0.333575	0.0781021	1.42471	0.138308		Gender	KICH	0.356869	0.0880092	1.44707	0.149137		Gender	KICH	0.311149	0.0711933	1.35987	0.120789		Gender	KICH	0.352069	0.0836816	1.48124	0.154437		Gender	KICH	0.382519	0.089458	1.63563	0.194884
Stage	KICH	5.7207	1.75311	18.6677	0.00384881		Stage	KICH	5.68546	1.74349	18.54	0.00395521		Stage	KICH	5.65267	1.76755	18.0773	0.00349725		Stage	KICH	5.56069	1.78737	17.2998	0.00304815		Stage	KICH	6.06815	1.84832	19.922	0.0029515		Stage	KICH	5.90558	1.83821	18.9727	0.00286058		Stage	KICH	5.47691	1.79802	16.6832	0.00276879
ERCC1	KICH	2.92189	0.63523	13.4399	0.168465		ERCC2	KICH	1.04305	0.150652	7.2216	0.965946		ERCC3	KICH	2.90398	0.331588	25.4324	0.335588		ERCC4	KICH	3.51331	0.419329	29.4359	0.246615		ERCC5	KICH	1.89001	0.220808	16.1775	0.561164		ERCC6	KICH	6.30984	0.0936253	425.25	0.39118		ERCC8	KICH	16.2585	1.33017	198.726	0.0290102
Age	KIRC	1.00681	0.992137	1.0217	0.364919		Age	KIRC	1.0069	0.992127	1.0219	0.361719		Age	KIRC	1.00694	0.992227	1.02186	0.357226		Age	KIRC	1.00611	0.991463	1.02098	0.415405		Age	KIRC	1.00646	0.991731	1.02141	0.391909		Age	KIRC	1.00593	0.991131	1.02095	0.434167		Age	KIRC	1.0083	0.993368	1.02346	0.277462
Gender	KIRC	1.40122	0.977906	2.00779	0.0660295		Gender	KIRC	1.4313	0.999133	2.05039	0.0505552		Gender	KIRC	1.45326	1.0055	2.10042	0.0466859		Gender	KIRC	1.41997	0.991168	2.03427	0.0559277		Gender	KIRC	1.38605	0.964065	1.99275	0.0780025		Gender	KIRC	1.41354	0.985725	2.02705	0.0598648		Gender	KIRC	1.52498	1.05447	2.20544	0.0249783
Stage	KIRC	2.62395	2.24613	3.06533	4.99354e-34		Stage	KIRC	2.67574	2.29048	3.12581	2.3586e-35		Stage	KIRC	2.67456	2.2896	3.12425	2.38974e-35		Stage	KIRC	2.62524	2.2443	3.07084	1.59709e-33		Stage	KIRC	2.72925	2.32916	3.19806	2.19273e-35		Stage	KIRC	2.65536	2.27152	3.10406	1.49821e-34		Stage	KIRC	2.63121	2.24831	3.07931	1.77568e-33
ERCC1	KIRC	1.90672	1.13177	3.21227	0.0153037		ERCC2	KIRC	0.986191	0.609734	1.59508	0.954801		ERCC3	KIRC	1.0891	0.689185	1.72109	0.714673		ERCC4	KIRC	0.569356	0.329381	0.984165	0.0436825		ERCC5	KIRC	0.817258	0.599028	1.11499	0.202942		ERCC6	KIRC	0.728736	0.355567	1.49355	0.387424		ERCC8	KIRC	0.620414	0.328157	1.17295	0.141821
Age	KIRP	1.00112	0.983087	1.01948	0.903935		Age	KIRP	1.00698	0.989446	1.02483	0.437633		Age	KIRP	1.00162	0.983099	1.02049	0.864906		Age	KIRP	1.00134	0.98344	1.01956	0.884661		Age	KIRP	1.0004	0.982089	1.01905	0.966338		Age	KIRP	1.00088	0.981953	1.02017	0.928047		Age	KIRP	1.00259	0.98485	1.02065	0.776263
Gender	KIRP	0.538271	0.300312	0.964782	0.0374901		Gender	KIRP	0.527188	0.296451	0.937514	0.0292838		Gender	KIRP	0.514814	0.291787	0.90831	0.0219093		Gender	KIRP	0.525643	0.297306	0.929346	0.0269678		Gender	KIRP	0.466068	0.259484	0.837118	0.0106193		Gender	KIRP	0.522538	0.293931	0.928945	0.0270327		Gender	KIRP	0.548864	0.307077	0.98103	0.0429083
Stage	KIRP	2.46078	1.92213	3.15038	9.06135e-13		Stage	KIRP	2.51116	1.95488	3.22573	5.73855e-13		Stage	KIRP	2.55037	1.98069	3.28391	3.90517e-13		Stage	KIRP	2.47376	1.93337	3.16518	5.91344e-13		Stage	KIRP	2.47725	1.93733	3.16766	4.75155e-13		Stage	KIRP	2.47534	1.93404	3.16813	6.06535e-13		Stage	KIRP	2.4664	1.92531	3.15957	9.06921e-13
ERCC1	KIRP	1.18576	0.515654	2.72666	0.688397		ERCC2	KIRP	0.411473	0.210985	0.802472	0.00916932		ERCC3	KIRP	2.21121	1.08901	4.4898	0.0280972		ERCC4	KIRP	1.05321	0.467575	2.37233	0.900426		ERCC5	KIRP	1.63625	0.942278	2.84131	0.0803246		ERCC6	KIRP	0.931464	0.294129	2.94981	0.903917		ERCC8	KIRP	0.603686	0.2086	1.74706	0.351912
Age	LIHC	0.99513	0.983772	1.00662	0.404543		Age	LIHC	0.994707	0.983392	1.00615	0.363254		Age	LIHC	0.995934	0.984436	1.00757	0.491575		Age	LIHC	0.995221	0.983882	1.00669	0.412623		Age	LIHC	0.996702	0.985205	1.00833	0.576742		Age	LIHC	0.996792	0.985343	1.00837	0.585696		Age	LIHC	0.995647	0.984331	1.00709	0.454498
Gender	LIHC	1.01857	0.734634	1.41223	0.912145		Gender	LIHC	0.973172	0.699694	1.35354	0.871658		Gender	LIHC	1.11	0.792026	1.55562	0.544513		Gender	LIHC	1.01275	0.730724	1.40362	0.939358		Gender	LIHC	1.06862	0.766457	1.48992	0.695491		Gender	LIHC	1.12008	0.80194	1.56442	0.505927		Gender	LIHC	1.08713	0.781722	1.51187	0.619546
Stage	LIHC	1.64996	1.37763	1.97611	5.2993e-08		Stage	LIHC	1.63324	1.36349	1.95636	1.00287e-07		Stage	LIHC	1.62244	1.35485	1.94288	1.42206e-07		Stage	LIHC	1.67209	1.39508	2.00411	2.65379e-08		Stage	LIHC	1.6852	1.40766	2.01744	1.31427e-08		Stage	LIHC	1.66131	1.38819	1.98816	3.03728e-08		Stage	LIHC	1.63228	1.36061	1.95819	1.32537e-07
ERCC1	LIHC	1.08908	0.844396	1.40468	0.511003		ERCC2	LIHC	1.25179	0.948426	1.6522	0.112737		ERCC3	LIHC	1.57155	1.1162	2.21265	0.00960543		ERCC4	LIHC	0.884217	0.51356	1.52239	0.657126		ERCC5	LIHC	1.39846	0.972565	2.01086	0.0703205		ERCC6	LIHC	2.79791	1.31635	5.94696	0.00748535		ERCC8	LIHC	2.84116	1.55346	5.19626	0.000698988
Age	LUAD	1.0036	0.994358	1.01293	0.446243		Age	LUAD	1.00356	0.994387	1.01281	0.448419		Age	LUAD	1.00446	0.995158	1.01384	0.34875		Age	LUAD	1.00358	0.99445	1.01279	0.443758		Age	LUAD	1.00353	0.994393	1.01275	0.450433		Age	LUAD	1.00357	0.994442	1.01279	0.444321		Age	LUAD	1.0042	0.995012	1.01346	0.371754
Gender	LUAD	1.05627	0.800211	1.39428	0.699123		Gender	LUAD	1.04177	0.789748	1.37422	0.77212		Gender	LUAD	1.01639	0.768564	1.34413	0.909235		Gender	LUAD	1.03706	0.785743	1.36875	0.797197		Gender	LUAD	1.04067	0.788885	1.37282	0.777873		Gender	LUAD	1.04191	0.789778	1.37454	0.771469		Gender	LUAD	1.04526	0.792416	1.37878	0.754064
Stage	LUAD	1.38189	1.20467	1.58517	3.85088e-06		Stage	LUAD	1.37705	1.20086	1.5791	4.64453e-06		Stage	LUAD	1.36729	1.19191	1.56848	7.94938e-06		Stage	LUAD	1.38103	1.20349	1.58475	4.25856e-06		Stage	LUAD	1.38024	1.20291	1.58372	4.36827e-06		Stage	LUAD	1.37905	1.20241	1.58163	4.31217e-06		Stage	LUAD	1.37464	1.1992	1.57574	4.93566e-06
ERCC1	LUAD	1.40363	1.03002	1.91278	0.0317733		ERCC2	LUAD	1.06137	0.789947	1.42605	0.692664		ERCC3	LUAD	1.32976	0.865679	2.04263	0.193142		ERCC4	LUAD	0.921167	0.616598	1.37618	0.688478		ERCC5	LUAD	1.04282	0.761642	1.42779	0.793687		ERCC6	LUAD	0.929014	0.605663	1.42499	0.735857		ERCC8	LUAD	1.50332	1.01817	2.21964	0.0403105
Age	LUSC	1.00773	0.992628	1.02307	0.317391		Age	LUSC	1.00737	0.992425	1.02253	0.335784		Age	LUSC	1.00733	0.992325	1.02256	0.340188		Age	LUSC	1.00726	0.992277	1.02247	0.34415		Age	LUSC	1.00694	0.991917	1.02218	0.367341		Age	LUSC	1.00759	0.992509	1.02291	0.325628		Age	LUSC	1.00736	0.992317	1.02264	0.339296
Gender	LUSC	1.18101	0.803151	1.73664	0.39773		Gender	LUSC	1.16356	0.790782	1.71207	0.44204		Gender	LUSC	1.17761	0.800786	1.73175	0.406042		Gender	LUSC	1.17975	0.802162	1.73508	0.400965		Gender	LUSC	1.17546	0.79949	1.72824	0.411052		Gender	LUSC	1.14511	0.775914	1.68999	0.495017		Gender	LUSC	1.18092	0.803011	1.73669	0.398061
Stage	LUSC	1.51721	1.23481	1.86419	7.27313e-05		Stage	LUSC	1.51921	1.23653	1.8665	6.85881e-05		Stage	LUSC	1.51993	1.2374	1.86698	6.60654e-05		Stage	LUSC	1.5194	1.237	1.86626	6.68308e-05		Stage	LUSC	1.52049	1.23823	1.86708	6.34854e-05		Stage	LUSC	1.5082	1.22708	1.85373	9.44817e-05		Stage	LUSC	1.51626	1.23405	1.863	7.45116e-05
ERCC1	LUSC	0.896813	0.624084	1.28873	0.556035		ERCC2	LUSC	1.17265	0.842825	1.63154	0.344573		ERCC3	LUSC	1.00335	0.646126	1.55806	0.988134		ERCC4	LUSC	0.943106	0.553078	1.60818	0.829669		ERCC5	LUSC	1.13339	0.793648	1.61856	0.490998		ERCC6	LUSC	1.32236	0.783322	2.23235	0.295617		ERCC8	LUSC	1.11828	0.649566	1.92521	0.686701
Age	MESO	1.00973	0.978049	1.04244	0.551536		Age	MESO	1.0111	0.979572	1.04364	0.494643		Age	MESO	1.01104	0.978825	1.04431	0.506376		Age	MESO	1.00788	0.976434	1.04034	0.627481		Age	MESO	1.00498	0.973472	1.03751	0.759808		Age	MESO	1.01073	0.978671	1.04383	0.516448		Age	MESO	1.0067	0.974658	1.0398	0.685701
Gender	MESO	0.510795	0.26647	0.979143	0.0430268		Gender	MESO	0.570452	0.301666	1.07873	0.084199		Gender	MESO	0.438615	0.227556	0.845432	0.0138373		Gender	MESO	0.393099	0.199907	0.772994	0.00680441		Gender	MESO	0.412679	0.219037	0.777511	0.00616929		Gender	MESO	0.465873	0.249251	0.870763	0.0166832		Gender	MESO	0.474733	0.253643	0.888541	0.0198341
Stage	MESO	0.742602	0.497717	1.10797	0.144917		Stage	MESO	0.736021	0.497748	1.08835	0.124604		Stage	MESO	0.786771	0.529935	1.16808	0.234277		Stage	MESO	0.754117	0.511933	1.11087	0.153311		Stage	MESO	0.766512	0.518621	1.13289	0.182204		Stage	MESO	0.776116	0.525105	1.14711	0.203568		Stage	MESO	0.733196	0.49429	1.08757	0.122911
ERCC1	MESO	1.33461	0.745245	2.39005	0.331603		ERCC2	MESO	1.84603	1.15752	2.94409	0.0100476		ERCC3	MESO	1.35088	0.598128	3.05097	0.46935		ERCC4	MESO	2.09993	0.76559	5.75987	0.149552		ERCC5	MESO	0.536002	0.293936	0.977417	0.0419031		ERCC6	MESO	1.13497	0.650274	1.98094	0.655941		ERCC8	MESO	1.85698	0.626787	5.50164	0.264015
Age	OV	1.00371	0.992764	1.01478	0.507973		Age	OV	1.00437	0.993598	1.01526	0.427956		Age	OV	1.00403	0.993195	1.01498	0.467706		Age	OV	1.00418	0.993387	1.01509	0.449339		Age	OV	1.00503	0.994066	1.01611	0.370059		Age	OV	1.00321	0.99246	1.01407	0.560155		Age	OV	1.00361	0.992743	1.0146	0.516239
Gender	OV	NA	NA	NA	NA		Gender	OV	NA	NA	NA	NA		Gender	OV	NA	NA	NA	NA		Gender	OV	NA	NA	NA	NA		Gender	OV	NA	NA	NA	NA		Gender	OV	NA	NA	NA	NA		Gender	OV	NA	NA	NA	NA
Stage	OV	1.40024	1.07272	1.82774	0.0132725		Stage	OV	1.44293	1.10789	1.87929	0.0065287		Stage	OV	1.41931	1.09251	1.84386	0.00872621		Stage	OV	1.40804	1.08187	1.83256	0.0109197		Stage	OV	1.44551	1.10955	1.88319	0.00632805		Stage	OV	1.39879	1.07615	1.81816	0.0121244		Stage	OV	1.45553	1.11764	1.89557	0.00534994
ERCC1	OV	1.0838	0.850532	1.38105	0.515185		ERCC2	OV	0.887618	0.71197	1.1066	0.289315		ERCC3	OV	0.911732	0.68741	1.20926	0.521315		ERCC4	OV	0.864542	0.594936	1.25633	0.44528		ERCC5	OV	1.15292	0.837872	1.58643	0.382242		ERCC6	OV	0.669395	0.417539	1.07317	0.0955677		ERCC8	OV	1.33228	0.890315	1.99365	0.163006
Age	PAAD	1.01169	0.992439	1.03131	0.235808		Age	PAAD	1.01371	0.994303	1.03349	0.167403		Age	PAAD	1.01248	0.993275	1.03206	0.204277		Age	PAAD	1.01148	0.992049	1.03128	0.248845		Age	PAAD	1.01298	0.993436	1.03292	0.194425		Age	PAAD	1.0122	0.992306	1.0325	0.231104		Age	PAAD	1.01097	0.991649	1.03066	0.26784
Gender	PAAD	1.04576	0.708094	1.54444	0.822058		Gender	PAAD	1.0378	0.704146	1.52955	0.851289		Gender	PAAD	0.981548	0.665918	1.44678	0.925039		Gender	PAAD	0.985584	0.665048	1.46061	0.942325		Gender	PAAD	1.05505	0.713643	1.55979	0.788194		Gender	PAAD	0.996405	0.675672	1.46939	0.985502		Gender	PAAD	0.996615	0.676719	1.46773	0.986302
Stage	PAAD	1.77498	1.11751	2.81926	0.0150735		Stage	PAAD	1.66578	1.05201	2.63763	0.0295415		Stage	PAAD	1.7079	1.08578	2.68648	0.0205544		Stage	PAAD	1.70561	1.07798	2.69868	0.0225664		Stage	PAAD	1.73607	1.12346	2.68274	0.0129836		Stage	PAAD	1.72689	1.10192	2.70633	0.0171547		Stage	PAAD	1.65286	1.03403	2.64203	0.0357459
ERCC1	PAAD	0.556906	0.316293	0.980559	0.0425623		ERCC2	PAAD	0.464706	0.262466	0.822779	0.00855857		ERCC3	PAAD	0.574514	0.292113	1.12993	0.108275		ERCC4	PAAD	0.915725	0.433471	1.9345	0.817531		ERCC5	PAAD	0.538387	0.309788	0.935674	0.0281102		ERCC6	PAAD	1.08833	0.398502	2.97229	0.868843		ERCC8	PAAD	0.559846	0.211009	1.48538	0.243936
Age	READ	0.996367	0.964172	1.02964	0.828086		Age	READ	0.99662	0.964313	1.03001	0.840422		Age	READ	0.995844	0.963608	1.02916	0.804103		Age	READ	0.985804	0.954163	1.01849	0.390319		Age	READ	0.99481	0.963141	1.02752	0.752559		Age	READ	0.99495	0.962845	1.02813	0.762269		Age	READ	0.992977	0.961049	1.02597	0.67257
Gender	READ	1.35929	0.683083	2.70489	0.381933		Gender	READ	1.31492	0.660982	2.61582	0.435304		Gender	READ	1.30168	0.655314	2.58559	0.451471		Gender	READ	1.39967	0.700397	2.79709	0.341171		Gender	READ	1.395	0.689206	2.82357	0.354793		Gender	READ	1.29043	0.648901	2.56621	0.467255		Gender	READ	1.39913	0.696056	2.81236	0.345773
Stage	READ	2.29772	1.57623	3.34946	1.51588e-05		Stage	READ	2.24516	1.52547	3.30438	4.10207e-05		Stage	READ	2.24726	1.51314	3.33754	6.00965e-05		Stage	READ	2.32041	1.56141	3.44836	3.12037e-05		Stage	READ	2.28981	1.54577	3.392	3.59207e-05		Stage	READ	2.29555	1.55503	3.38872	2.8938e-05		Stage	READ	2.2682	1.53276	3.35654	4.20903e-05
ERCC1	READ	2.19235	0.768364	6.25538	0.142267		ERCC2	READ	1.19165	0.522636	2.71705	0.676711		ERCC3	READ	1.18656	0.355885	3.95614	0.780692		ERCC4	READ	0.247364	0.0683578	0.895126	0.0332704		ERCC5	READ	1.355	0.754378	2.43382	0.3093		ERCC6	READ	0.77303	0.136197	4.38757	0.771346		ERCC8	READ	0.529222	0.17085	1.63931	0.269973
Age	SKCM	1.01359	1.0054	1.02185	0.00111549		Age	SKCM	1.01238	1.00412	1.02071	0.00325224		Age	SKCM	1.01359	1.00543	1.0218	0.00105552		Age	SKCM	1.01361	1.00544	1.02185	0.00106282		Age	SKCM	1.01377	1.00548	1.02213	0.0010931		Age	SKCM	1.01344	1.00525	1.0217	0.00126485		Age	SKCM	1.0138	1.00556	1.0221	0.00099102
Gender	SKCM	1.00075	0.780285	1.28352	0.995269		Gender	SKCM	1.027	0.799697	1.31892	0.834634		Gender	SKCM	0.992751	0.774044	1.27326	0.954308		Gender	SKCM	1.00627	0.783731	1.29199	0.96092		Gender	SKCM	0.998436	0.778419	1.28064	0.990167		Gender	SKCM	0.982802	0.764248	1.26386	0.892469		Gender	SKCM	1.00401	0.782784	1.28776	0.974852
Stage	SKCM	1.44845	1.25485	1.67192	4.16981e-07		Stage	SKCM	1.46902	1.2715	1.69722	1.78582e-07		Stage	SKCM	1.46472	1.26804	1.6919	2.1266e-07		Stage	SKCM	1.44337	1.24924	1.66767	6.37568e-07		Stage	SKCM	1.45013	1.2562	1.674	3.89797e-07		Stage	SKCM	1.45881	1.26294	1.68506	2.84655e-07		Stage	SKCM	1.44485	1.25126	1.66839	5.33261e-07
ERCC1	SKCM	1.00159	0.805748	1.24504	0.988553		ERCC2	SKCM	1.26724	0.994952	1.61403	0.0549898		ERCC3	SKCM	1.24003	0.890644	1.72648	0.202626		ERCC4	SKCM	0.932858	0.664241	1.3101	0.688335		ERCC5	SKCM	1.04026	0.786588	1.37573	0.781975		ERCC6	SKCM	1.23908	0.779955	1.96846	0.364048		ERCC8	SKCM	0.930444	0.664666	1.3025	0.674439
Age	STAD	1.00691	0.992457	1.02158	0.350405		Age	STAD	1.00631	0.99187	1.02097	0.393575		Age	STAD	1.0078	0.993037	1.02278	0.302199		Age	STAD	1.00692	0.99251	1.02154	0.348357		Age	STAD	1.00748	0.992961	1.02222	0.31423		Age	STAD	1.00682	0.992153	1.0217	0.363981		Age	STAD	1.00631	0.991817	1.02101	0.395518
Gender	STAD	1.62105	1.07893	2.43554	0.0200328		Gender	STAD	1.59891	1.06493	2.40064	0.0236147		Gender	STAD	1.60429	1.06861	2.40849	0.0226029		Gender	STAD	1.6096	1.07189	2.41703	0.0217527		Gender	STAD	1.63097	1.0851	2.45142	0.0186321		Gender	STAD	1.64419	1.09344	2.47234	0.0168869		Gender	STAD	1.60185	1.06019	2.42025	0.02525
Stage	STAD	1.55032	1.23776	1.94179	0.000135193		Stage	STAD	1.51343	1.21371	1.88716	0.000233211		Stage	STAD	1.51853	1.21772	1.89366	0.000208289		Stage	STAD	1.50534	1.20618	1.8787	0.000296563		Stage	STAD	1.52867	1.22532	1.90711	0.000169556		Stage	STAD	1.5048	1.20718	1.87579	0.000278377		Stage	STAD	1.51215	1.21331	1.88459	0.000232246
ERCC1	STAD	1.35916	0.862332	2.14223	0.186197		ERCC2	STAD	1.03109	0.657725	1.61639	0.893829		ERCC3	STAD	0.722567	0.398993	1.30855	0.283527		ERCC4	STAD	1.45797	0.746348	2.84809	0.269758		ERCC5	STAD	0.754486	0.490594	1.16033	0.199549		ERCC6	STAD	0.606133	0.307189	1.196	0.148791		ERCC8	STAD	0.98682	0.505343	1.92703	0.969005
Age	TGCT	1.00958	0.957304	1.06471	0.725193		Age	TGCT	1.00607	0.957999	1.05656	0.808507		Age	TGCT	1.00815	0.956675	1.0624	0.761376		Age	TGCT	1.00772	0.958868	1.05907	0.761579		Age	TGCT	1.00839	0.960525	1.05865	0.736257		Age	TGCT	1.0124	0.963276	1.06403	0.627264		Age	TGCT	1.0076	0.959252	1.05838	0.762894
Gender	TGCT	NA	NA	NA	NA		Gender	TGCT	NA	NA	NA	NA		Gender	TGCT	NA	NA	NA	NA		Gender	TGCT	NA	NA	NA	NA		Gender	TGCT	NA	NA	NA	NA		Gender	TGCT	NA	NA	NA	NA		Gender	TGCT	NA	NA	NA	NA
Stage	TGCT	0.692423	0.321251	1.49245	0.348218		Stage	TGCT	0.655751	0.301368	1.42686	0.287418		Stage	TGCT	0.56254	0.241218	1.31189	0.182988		Stage	TGCT	0.645853	0.293789	1.41982	0.276687		Stage	TGCT	0.661549	0.30357	1.44167	0.298536		Stage	TGCT	0.534912	0.222861	1.2839	0.161349		Stage	TGCT	0.654993	0.301381	1.4235	0.285354
ERCC1	TGCT	2.22189	0.746027	6.61745	0.151636		ERCC2	TGCT	1.73436	0.390996	7.69323	0.46878		ERCC3	TGCT	0.315735	0.0959684	1.03877	0.0577795		ERCC4	TGCT	0.672366	0.0764502	5.91333	0.720459		ERCC5	TGCT	0.82044	0.276297	2.43623	0.721533		ERCC6	TGCT	0.384101	0.0674282	2.18801	0.281074		ERCC8	TGCT	1.47069	0.152897	14.1462	0.738401
Age	THCA	0.99987	0.978229	1.02199	0.990717		Age	THCA	0.998077	0.975949	1.02071	0.866404		Age	THCA	0.999167	0.977441	1.02138	0.940782		Age	THCA	0.999626	0.978012	1.02172	0.973242		Age	THCA	1.00009	0.978371	1.02229	0.993532		Age	THCA	1.00046	0.978265	1.02317	0.967726		Age	THCA	0.99915	0.977199	1.02159	0.940197
Gender	THCA	1.43686	0.816882	2.52739	0.208396		Gender	THCA	1.42471	0.810261	2.50513	0.218966		Gender	THCA	1.34016	0.754598	2.38012	0.317734		Gender	THCA	1.43825	0.815823	2.53555	0.209008		Gender	THCA	1.41053	0.794359	2.50466	0.240349		Gender	THCA	1.49477	0.849858	2.62906	0.162935		Gender	THCA	1.42731	0.81229	2.508	0.216049
Stage	THCA	1.53323	1.15027	2.04368	0.0035597		Stage	THCA	1.56491	1.16456	2.1029	0.0029736		Stage	THCA	1.55845	1.16489	2.08498	0.00281038		Stage	THCA	1.53943	1.14886	2.06278	0.00386023		Stage	THCA	1.52439	1.14205	2.03474	0.00421662		Stage	THCA	1.53768	1.14663	2.06209	0.00405466		Stage	THCA	1.54853	1.15047	2.08432	0.00391965
ERCC1	THCA	0.883087	0.354527	2.19967	0.78946		ERCC2	THCA	1.31525	0.58632	2.95039	0.506198		ERCC3	THCA	3.31639	1.0539	10.436	0.040392		ERCC4	THCA	1.1166	0.36101	3.45366	0.848176		ERCC5	THCA	1.09912	0.5163	2.33986	0.806332		ERCC6	THCA	4.50789	1.34871	15.067	0.0144506		ERCC8	THCA	1.21872	0.330365	4.49589	0.76647
Age	THYM	0.989234	0.9572	1.02234	0.519235		Age	THYM	0.986858	0.95537	1.01938	0.423935		Age	THYM	0.988363	0.956492	1.0213	0.483985		Age	THYM	0.989113	0.957392	1.02189	0.510405		Age	THYM	0.98915	0.956007	1.02344	0.530411		Age	THYM	0.990182	0.957985	1.02346	0.558578		Age	THYM	0.991518	0.958924	1.02522	0.61745
Gender	THYM	0.676298	0.267734	1.70833	0.408083		Gender	THYM	0.771671	0.307339	1.93753	0.581068		Gender	THYM	0.664369	0.267224	1.65175	0.378857		Gender	THYM	0.671929	0.261918	1.72378	0.408146		Gender	THYM	0.679036	0.27617	1.66959	0.399071		Gender	THYM	0.642854	0.25687	1.60883	0.345164		Gender	THYM	0.652486	0.262487	1.62194	0.358093
Stage	THYM	1.37566	0.675946	2.79969	0.379018		Stage	THYM	1.41312	0.705779	2.82939	0.328945		Stage	THYM	1.35628	0.670936	2.74168	0.396086		Stage	THYM	1.37514	0.684562	2.76238	0.370734		Stage	THYM	1.37974	0.669767	2.84232	0.382685		Stage	THYM	1.40964	0.696648	2.85236	0.339698		Stage	THYM	1.34776	0.657955	2.76076	0.414648
ERCC1	THYM	1.02231	0.304324	3.43423	0.97153		ERCC2	THYM	0.227852	0.0357778	1.45109	0.117392		ERCC3	THYM	0.794178	0.231989	2.71875	0.7136		ERCC4	THYM	0.945485	0.215108	4.15577	0.940844		ERCC5	THYM	1.00018	0.366911	2.72642	0.999722		ERCC6	THYM	0.547081	0.0865802	3.45688	0.521358		ERCC8	THYM	0.390368	0.0848309	1.79636	0.227111
Age	UCEC	1.00972	0.993952	1.02573	0.228432		Age	UCEC	1.00985	0.994073	1.02588	0.222457		Age	UCEC	1.00916	0.993265	1.02531	0.260281		Age	UCEC	1.00975	0.993994	1.02576	0.226541		Age	UCEC	1.01036	0.994335	1.02664	0.206405		Age	UCEC	1.00969	0.993898	1.02574	0.230525		Age	UCEC	1.00993	0.994137	1.02597	0.219205
Gender	UCEC	NA	NA	NA	NA		Gender	UCEC	NA	NA	NA	NA		Gender	UCEC	NA	NA	NA	NA		Gender	UCEC	NA	NA	NA	NA		Gender	UCEC	NA	NA	NA	NA		Gender	UCEC	NA	NA	NA	NA		Gender	UCEC	NA	NA	NA	NA
Stage	UCEC	1.81139	1.5379	2.13351	1.12618e-12		Stage	UCEC	1.80061	1.53384	2.11378	6.54954e-13		Stage	UCEC	1.78957	1.52143	2.10498	2.11306e-12		Stage	UCEC	1.80355	1.53654	2.11697	5.42669e-13		Stage	UCEC	1.78052	1.5164	2.09065	1.89522e-12		Stage	UCEC	1.8048	1.53744	2.11865	5.2739e-13		Stage	UCEC	1.8022	1.53561	2.11508	5.53413e-13
ERCC1	UCEC	1.05171	0.725832	1.52391	0.789877		ERCC2	UCEC	1.04518	0.739459	1.47731	0.802346		ERCC3	UCEC	1.13951	0.719582	1.80451	0.577631		ERCC4	UCEC	0.982681	0.587107	1.64478	0.946997		ERCC5	UCEC	0.74346	0.540749	1.02216	0.067998		ERCC6	UCEC	1.0828	0.56128	2.08891	0.81243		ERCC8	UCEC	1.15416	0.697559	1.90964	0.576801
Age	UCS	1.04212	1.00191	1.08395	0.0398752		Age	UCS	1.03593	0.995628	1.07786	0.0812442		Age	UCS	1.04163	1.00168	1.08318	0.0409469		Age	UCS	1.04147	1.00154	1.083	0.0416278		Age	UCS	1.05097	1.00653	1.09738	0.0241276		Age	UCS	1.04399	1.00279	1.08688	0.036098		Age	UCS	1.0501	1.01004	1.09176	0.0137699
Gender	UCS	NA	NA	NA	NA		Gender	UCS	NA	NA	NA	NA		Gender	UCS	NA	NA	NA	NA		Gender	UCS	NA	NA	NA	NA		Gender	UCS	NA	NA	NA	NA		Gender	UCS	NA	NA	NA	NA		Gender	UCS	NA	NA	NA	NA
Stage	UCS	1.67863	1.09028	2.58448	0.0186473		Stage	UCS	1.63906	1.07293	2.50389	0.0222791		Stage	UCS	1.66529	1.08535	2.55511	0.019547		Stage	UCS	1.67201	1.08674	2.57251	0.0193694		Stage	UCS	1.73594	1.12337	2.68254	0.0129958		Stage	UCS	1.69837	1.09744	2.62835	0.0174414		Stage	UCS	1.84877	1.19688	2.85571	0.00560404
ERCC1	UCS	1.35373	0.782273	2.34266	0.279075		ERCC2	UCS	1.55332	0.839446	2.87428	0.160743		ERCC3	UCS	0.935906	0.263897	3.31917	0.918318		ERCC4	UCS	0.920898	0.327104	2.59261	0.876001		ERCC5	UCS	1.53624	0.68274	3.4567	0.299449		ERCC6	UCS	0.687206	0.177209	2.66494	0.587488		ERCC8	UCS	3.77555	1.06154	13.4285	0.0401492
Age	UVM	1.02645	0.994382	1.05956	0.106936		Age	UVM	1.02595	0.993238	1.05973	0.121254		Age	UVM	1.02999	0.99839	1.06259	0.0630802		Age	UVM	1.02674	0.994591	1.05992	0.104001		Age	UVM	1.02555	0.992143	1.06009	0.135389		Age	UVM	1.02849	0.996225	1.06181	0.0840921		Age	UVM	1.02516	0.993189	1.05816	0.124243
Gender	UVM	0.751568	0.354428	1.59371	0.456457		Gender	UVM	0.754541	0.356238	1.59818	0.462024		Gender	UVM	0.67883	0.316968	1.45381	0.31878		Gender	UVM	0.66495	0.306287	1.44361	0.30222		Gender	UVM	0.725295	0.334317	1.57351	0.416339		Gender	UVM	0.757771	0.35773	1.60517	0.468898		Gender	UVM	0.582951	0.263454	1.28991	0.182946
Stage	UVM	1.61489	0.737991	3.53375	0.230318		Stage	UVM	1.58156	0.724622	3.45192	0.249681		Stage	UVM	1.94434	0.877572	4.30786	0.101378		Stage	UVM	1.68303	0.768493	3.68592	0.193053		Stage	UVM	1.59383	0.718605	3.53506	0.251414		Stage	UVM	1.56856	0.715248	3.43992	0.261209		Stage	UVM	1.68303	0.774952	3.65517	0.188294
ERCC1	UVM	0.57237	0.195989	1.67156	0.307533		ERCC2	UVM	0.642998	0.26412	1.56537	0.330648		ERCC3	UVM	3.71232	1.33536	10.3203	0.0119255		ERCC4	UVM	2.97291	0.853383	10.3566	0.0870837		ERCC5	UVM	1.23498	0.579627	2.63131	0.584474		ERCC6	UVM	1.6761	0.26152	10.7423	0.585824		ERCC8	UVM	4.1286	1.33561	12.7623	0.0137957
